# Supplementary material for: Molecular profile of dissociative drug ketamine in relation to its rapid antidepressant action
Source: BMC Genomics. 2016 May 17;17:362. doi: 10.1186/s12864-016-2713-3 (PMC4869301; doi:10.1186/s12864-016-2713-3)
Supplement: Additional file 1: — Results from three-way ANOVA for 52 drug-responsive transcripts (FDR for drug factor < 0.01 and absolute fold > 0.5 at least at one time point for any substance) are included. For each transcript a p-value and percent FDR for drug, time and tissue factors and all the interactions are presented. (XLSX 19 kb) [file 12864_2016_2713_MOESM1_ESM.xlsx]

## Sheet: Three_way_ANOVA
Probe.ID	Gene.Symbol	Drug.Factor.Pvalue	Drug.Factor.FDR	Time.Factor.Pvalue	Time.Factor.FDR	Tissue.Factor.Pvalue	Tissue.Factor.FDR	Drug*Time.Interaction.Pvalue	Drug*Time.Interaction.FDR	Drug*Tissue.Interaction.Pvalue	Drug*Tissue.Interaction.FDR	Time*Tissue.Interaction.Pvalue	Time*Tissue.Interaction.FDR	Drug*Time*Tissue.Interaction.Pvalue	Drug*Time*Tissue.Interaction.FDR
ILMN_2588249	Plin4	2.21381e-20	1.0236e-15	8.52016e-20	4.92433e-16	0.0212174	0.0306218	2.95269e-08	0.000273047	0.83678	0.999055	0.324718	0.995972	0.884905	0.999998
ILMN_1213954	Sgk1	7.50329e-20	1.73465e-15	4.85266e-19	2.41243e-15	0.200847	0.24136	6.59163e-11	3.04777e-06	0.383245	0.999055	0.881384	0.999744	0.345877	0.999998
ILMN_2745370	Sult1a1	8.67152e-18	1.33648e-13	2.06512e-11	2.3289e-08	0.00016859	0.000332924	1.11089e-06	0.00428033	0.109126	0.999055	0.253757	0.995972	0.183816	0.999998
ILMN_2634083	Cdkn1a	6.0815e-15	7.02976e-11	1.62402e-06	0.000568864	0.188836	0.228249	8.1646e-06	0.0235942	0.888067	0.999055	0.00854002	0.887751	0.88704	0.999998
ILMN_3150811	Tsc22d3	2.81328e-14	2.60155e-10	0.000233918	0.0299561	1.49176e-19	1.99463e-18	3.67728e-05	0.0730497	0.931479	0.999055	0.557164	0.999744	0.463492	0.999998
ILMN_1225764	Mfsd2a	4.25424e-14	3.27839e-10	2.09267e-05	0.00471993	8.31679e-16	7.36956e-15	0.151034	1	0.120024	0.999055	0.433887	0.998169	0.996705	0.999998
ILMN_3112873	Txnip	7.17183e-14	4.14505e-10	1.15815e-10	1.11561e-07	0.400143	0.449259	2.6244e-08	0.000273047	0.965003	0.999055	0.285475	0.995972	0.980829	0.999998
ILMN_2846775	Cdkn1a	7.01965e-14	4.14505e-10	5.20341e-08	2.73398e-05	1.28068e-07	3.87531e-07	0.00162268	0.850995	0.713404	0.999055	0.84668	0.999744	0.47937	0.999998
ILMN_2660781	Polr3e	1.32641e-13	6.81436e-10	5.31683e-10	4.55249e-07	7.41748e-10	3.03694e-09	7.02942e-06	0.021668	0.105907	0.999055	0.0737212	0.969299	0.14967	0.999998
ILMN_2903945	Gadd45g	4.17218e-13	1.92909e-09	3.07477e-13	5.07743e-10	0.00060298	0.00110337	5.60029e-07	0.00323676	0.170929	0.999055	0.830316	0.999744	0.139877	0.999998
ILMN_1238021	Ppp1r3g	5.3098e-12	2.2319e-08	6.13135e-07	0.00024025	0.302602	0.349989	1.63972e-06	0.00583199	0.446639	0.999055	0.329503	0.995972	0.594288	0.999998
ILMN_2687745	Pnpla2	6.62149e-12	2.55132e-08	0.0002657	0.0325004	0.0164639	0.0241979	0.0155298	1	0.21557	0.999055	0.943379	0.999744	0.473134	0.999998
ILMN_1213609	Txnip	8.42944e-12	2.9166e-08	1.40138e-09	1.09823e-06	0.860392	0.880736	1.10567e-06	0.00428033	0.747814	0.999055	0.423815	0.996606	0.973444	0.999998
ILMN_3001914	Nfkbia	8.83111e-12	2.9166e-08	5.90994e-11	6.0724e-08	0.000203473	0.000397783	4.59976e-08	0.000354465	0.995718	0.999649	0.402349	0.996606	0.866317	0.999998
ILMN_2993109	Ddit4	3.83712e-11	1.18278e-07	4.13325e-12	5.79119e-09	4.72928e-21	7.31575e-20	3.14446e-05	0.0660865	0.232362	0.999055	0.95004	0.999744	0.0411738	0.999998
ILMN_2701664	Tsc22d3	3.18426e-10	8.66062e-07	0.00485322	0.237207	2.7246e-06	6.89946e-06	0.0349657	1	0.462439	0.999055	0.132666	0.985756	0.042034	0.999998
ILMN_2649671	Hif3a	3.04349e-10	8.66062e-07	5.21753e-19	2.41243e-15	0.445461	0.494152	8.95223e-09	0.000137975	0.0449764	0.999055	0.483331	0.999078	0.723151	0.999998
ILMN_2993334	Plekhf1	4.06097e-10	9.88248e-07	2.88018e-12	4.16159e-09	0.00325857	0.00535817	1.51034e-05	0.0367545	0.438882	0.999055	0.626572	0.999744	0.89468	0.999998
ILMN_2622983	Dusp1	3.94023e-10	9.88248e-07	2.67783e-18	8.84393e-15	5.93579e-20	8.29414e-19	1.01188e-06	0.00428033	0.896832	0.999055	0.233715	0.995972	0.40204	0.999998
ILMN_2593774	Rgcc	1.923e-09	4.4457e-06	5.96922e-10	5.01816e-07	4.23139e-14	3.01831e-13	0.00168901	0.850995	0.22505	0.999055	0.506914	0.999138	0.243825	0.999998
ILMN_3092056	Itgad	3.70189e-09	8.15068e-06	2.95308e-06	0.000916385	0.672074	0.710798	0.0468654	1	0.819963	0.999055	0.306127	0.995972	0.770047	0.999998
ILMN_1258159	Slc2a1	5.19431e-09	1.09168e-05	0.169912	0.925458	9.46659e-17	9.42927e-16	1.27863e-05	0.0328445	0.380873	0.999055	0.199788	0.99518	0.385382	0.999998
ILMN_2840430	Fam20a	1.13287e-08	2.2774e-05	2.46347e-07	0.000106452	0.0382782	0.0529505	0.0110943	1	0.848294	0.999055	0.156961	0.989217	0.148666	0.999998
ILMN_1250356	Gjb6	1.25631e-08	2.42033e-05	0.00701683	0.290415	0.00435836	0.00702984	0.00509977	1	0.59596	0.999055	0.396582	0.996606	0.171182	0.999998
ILMN_2638404	Dclre1b	2.28349e-08	4.22327e-05	0.000415061	0.0449442	0.215842	0.257692	0.00331097	1	0.0164018	0.999055	0.171443	0.994899	0.0631832	0.999998
ILMN_2759365	Angptl4	3.03363e-08	5.39484e-05	1.7472e-09	1.30299e-06	0.0425808	0.0584268	0.000663142	0.540612	0.235458	0.999055	0.492863	0.999138	0.0189502	0.999998
ILMN_2750515	Fos	5.26034e-08	9.00824e-05	3.55642e-30	1.64438e-25	0.00229451	0.00385758	0.00187446	0.893499	0.956474	0.999055	0.0326571	0.954409	0.382246	0.999998
ILMN_2747857	Slc27a3	6.86664e-08	0.00011339	0.0028283	0.166377	6.60557e-08	2.08081e-07	0.0188092	1	0.000999236	0.999055	0.0087744	0.887751	0.0027413	0.999998
ILMN_2604029	Klf2	1.06638e-07	0.000164354	9.79549e-14	1.74198e-10	1.92894e-10	8.51033e-10	2.18691e-10	5.0558e-06	0.21761	0.999055	0.0154085	0.913187	0.718048	0.999998
ILMN_2439044	Nde1	1.34299e-07	0.000200309	0.00837685	0.320756	8.79623e-06	2.07361e-05	2.33387e-05	0.0513863	0.421141	0.999055	0.10296	0.98114	0.118303	0.999998
ILMN_2759563	Gatsl3	1.84202e-07	0.000266155	0.0421445	0.655449	2.21801e-07	6.49981e-07	0.0844405	1	0.397522	0.999055	0.781904	0.999744	0.399639	0.999998
ILMN_2566321	9930108O06Rik	2.79439e-07	0.000391528	1.70863e-05	0.00407226	1.26667e-07	3.83544e-07	0.00343571	1	0.152766	0.999055	0.520311	0.999744	0.261651	0.999998
ILMN_1223628	Mobp	4.00724e-07	0.000544949	0.808694	0.999951	1.05602e-29	3.61147e-28	0.103843	1	0.273525	0.999055	0.244675	0.995972	0.220836	0.999998
ILMN_2701543	Ptpdc1	4.31033e-07	0.00056942	0.0361972	0.6231	0.0263201	0.0374462	0.0209051	1	0.535051	0.999055	0.763911	0.999744	0.321643	0.999998
ILMN_2757844	Kndc1	8.27871e-07	0.00103455	0.00177428	0.123924	1.22949e-18	1.49403e-17	0.0224224	1	0.184404	0.999055	0.10197	0.98114	0.152427	0.999998
ILMN_2636403	Csrnp1	9.34985e-07	0.00113766	3.57197e-05	0.00711885	9.38374e-15	7.28591e-14	0.155852	1	0.355994	0.999055	0.467764	0.999078	0.787392	0.999998
ILMN_2725188	Atp10a	1.05787e-06	0.00125417	9.87657e-07	0.000368277	8.44602e-05	0.000173827	0.158351	1	0.222257	0.999055	0.645096	0.999744	0.91398	0.999998
ILMN_2677798	Fgf11	1.4064e-06	0.0016257	0.496363	0.999951	2.39872e-08	8.0195e-08	0.868782	1	1.27566e-05	0.509663	0.59822	0.999744	0.586963	0.999998
ILMN_2653567	Rhoj	1.77659e-06	0.00200352	4.83886e-05	0.00888577	0.0456871	0.0623211	0.00410619	1	0.30678	0.999055	0.530946	0.999744	0.284237	0.999998
ILMN_1253414	Hes5	1.94441e-06	0.00214057	0.00484815	0.237207	2.52507e-14	1.85518e-13	6.74026e-06	0.021668	0.854907	0.999055	0.634979	0.999744	0.432598	0.999998
ILMN_2770894	Map3k6	2.32831e-06	0.0024506	4.96656e-05	0.0090409	7.53098e-05	0.000156122	0.00256795	1	0.0366196	0.999055	0.868142	0.999744	0.207096	0.999998
ILMN_2744890	Gadd45g	2.33203e-06	0.0024506	9.71313e-08	4.72743e-05	3.59041e-21	5.61224e-20	0.000601611	0.534936	0.171973	0.999055	0.150476	0.988463	0.582418	0.999998
ILMN_3024681	Mobp	2.8112e-06	0.00288848	0.0022329	0.143992	1.77984e-39	1.58259e-37	0.971249	1	0.199048	0.999055	0.977292	0.999967	0.616179	0.999998
ILMN_1234929	LOC100044968	3.68686e-06	0.00370586	6.131e-12	8.33762e-09	7.67921e-14	5.30041e-13	0.0241273	1	0.02785	0.999055	0.00475925	0.834777	0.000245793	0.808169
ILMN_2744193	Phyhd1	4.27189e-06	0.00420254	0.00403873	0.211004	1.54362e-12	9.02646e-12	0.030193	1	0.267715	0.999055	0.475561	0.999078	0.397894	0.999998
ILMN_2706269	Hspb1	4.54583e-06	0.00437887	0.000105896	0.0165887	8.97306e-16	7.92224e-15	0.34364	1	0.244993	0.999055	0.802132	0.999744	0.654856	0.999998
ILMN_2813484	Per1	6.79647e-06	0.00628497	2.60265e-10	2.35959e-07	0.100927	0.129013	0.0260184	1	0.047988	0.999055	0.00252305	0.77943	0.205127	0.999998
ILMN_2947292	Map3k6	7.76245e-06	0.00690216	0.000221145	0.0287517	2.84785e-15	2.36317e-14	0.0702792	1	0.297679	0.999055	0.777551	0.999744	0.803194	0.999998
ILMN_2718266	Fkbp5	7.72865e-06	0.00690216	3.6983e-06	0.00108227	9.75859e-07	2.62086e-06	8.19907e-08	0.000541572	0.255081	0.999055	0.00775269	0.87309	0.00301261	0.999998
ILMN_2693835	Arrdc2	8.8876e-06	0.00760992	0.000298123	0.0353044	4.66094e-18	5.34626e-17	0.00237588	1	0.642814	0.999055	0.611679	0.999744	0.385022	0.999998
ILMN_1260219	Adipor2	1.07527e-05	0.00903954	1.28668e-06	0.000457634	8.02372e-37	5.26978e-35	0.000537686	0.507367	0.225033	0.999055	0.452126	0.999078	0.98277	0.999998
ILMN_2596522	Mt1	1.15009e-05	0.00949587	1.12389e-06	0.000412422	1.57161e-13	1.04376e-12	0.290763	1	0.0327597	0.999055	0.756688	0.999744	0.783386	0.999998
