# Supplementary material for: Molecular profile of dissociative drug ketamine in relation to its rapid antidepressant action
Source: BMC Genomics. 2016 May 17;17:362. doi: 10.1186/s12864-016-2713-3 (PMC4869301; doi:10.1186/s12864-016-2713-3)
Supplement: Additional file 2: — The lists of transcript IDs and gene names corresponding to Venn diagrams for the hippocampus and striatum are presented in the first and second sheet respectively. Column names indicate which drugs alter the expression of listed transcripts. In case where only one substance name is listed, the altered expression level is drug-specific (at p < 0.0005 from two-way ANOVA for drug and time as factors and absolute fold > 0.3 at least at one of the time points in the analyzed tissue). (XLSX 12 kb) [file 12864_2016_2713_MOESM2_ESM.xlsx]

## Sheet: hippocampus
Memantine.Probe.ID	Memantine.Gene.Symbol	Ketamine.Probe.ID	Ketamine.Gene.Symbol	Phencyclidine.Probe.ID	Phencyclidine.Gene.Symbol	Ketamine.Memantine.Probe.ID	Ketamine.Memantine.Gene.Symbol	Ketamine.Phencyclidine.Probe.ID	Ketamine.Phencyclidine.Gene.Symbol	Phencyclidine.Memantine.Probe.ID	Phencyclidine.Memantine.Gene.Symbol	Ketamine.Memantine.Phencyclidine.Probe.ID	Ketamine.Memantine.Phencyclidine.Gene.Symbol
ILMN_2813487	Per1	ILMN_1246266	Cd79a	ILMN_2698423	Rnf38	ILMN_1213609	Txnip	ILMN_2718266	Fkbp5	ILMN_2701664	Tsc22d3	ILMN_3001914	Nfkbia
ILMN_2725188	Atp10a	ILMN_1241015	Grb14	ILMN_2952609	Sntn	ILMN_2993109	Ddit4					ILMN_1238021	Ppp1r3g
ILMN_2717667	Pim3	ILMN_2649671	Hif3a	ILMN_2559418	9630036I10Rik	ILMN_2759365	Angptl4					ILMN_1225764	Mfsd2a
ILMN_2582706	B230312E02Rik	ILMN_2959037	Mat2b	ILMN_2558071	E130202F10Rik	ILMN_2687745	Pnpla2					ILMN_2588249	Plin4
ILMN_1250356	Gjb6	ILMN_2746766	Ppp2r5a	ILMN_2519488	Tor2a	ILMN_2903945	Gadd45g					ILMN_2634083	Cdkn1a
ILMN_2660781	Polr3e	ILMN_1215502	P4ha1			ILMN_1213954	Sgk1					ILMN_2745370	Sult1a1
ILMN_1250435	Sh3d21	ILMN_3111334	Rsrc2			ILMN_2747857	Slc27a3					ILMN_3112873	Txnip
ILMN_2993334	Plekhf1	ILMN_1260582	LOC280487									ILMN_3150811	Tsc22d3
ILMN_1217065	Fam83d	ILMN_2729743	Slc38a10
ILMN_2846776	Cdkn1a
ILMN_2813484	Per1
ILMN_1253919	Ccl3
ILMN_1240741	B930085E10Rik
ILMN_2593774	Rgcc
ILMN_2636666	Prodh
ILMN_3092056	Itgad
ILMN_1223628	Mobp
ILMN_2531737	LOC240672
ILMN_1259322	Pdk4
ILMN_2622983	Dusp1
ILMN_1215713	Egr4
ILMN_2840430	Fam20a
ILMN_1239055	Xdh
ILMN_2570160	Cspg5
ILMN_2916173	Gm1698
ILMN_2744890	Gadd45g
ILMN_1258159	Slc2a1
ILMN_2757844	Kndc1
ILMN_2966104	Htra1
ILMN_2759563	Gatsl3
ILMN_2846775	Cdkn1a
ILMN_2679037	Cmtm3
ILMN_2623983	Egr2
ILMN_2644920	Plekhf1

## Sheet: striatum
Memantine.Probe.ID	Memantine.Gene.Symbol	Ketamine.Probe.ID	Ketamine.Gene.Symbol	Phencyclidine.Probe.ID	Phencyclidine.Gene.Symbol	Ketamine.Memantine.Probe.ID	Ketamine.Memantine.Gene.Symbol	Ketamine.Phencyclidine.Probe.ID	Ketamine.Phencyclidine.Gene.Symbol	Phencyclidine.Memantine.Probe.ID	Phencyclidine.Memantine.Gene.Symbol	Ketamine.Memantine.Phencyclidine.Probe.ID	Ketamine.Memantine.Phencyclidine.Gene.Symbol
ILMN_3001914	Nfkbia	ILMN_2693946	Olfr1347	ILMN_2759344	Wfdc2	ILMN_2772936	Polr2h	ILMN_2610167	A630007B06Rik	ILMN_2993334	Plekhf1	ILMN_1232336	1700007K13Rik
ILMN_1245844	Stac	ILMN_1238762	EG665806	ILMN_1222138	LOC381182	ILMN_2660781	Polr3e	ILMN_2424713	Kalrn	ILMN_2588249	Plin4	ILMN_1380379	NA
ILMN_1250356	Gjb6	ILMN_1222218	col11a2	ILMN_1227454	H2ls	ILMN_2649671	Hif3a			ILMN_1215630	A630046H09Rik	ILMN_2525570	Hist1h4k
ILMN_2439044	Nde1	ILMN_2440803	Snd1	ILMN_3079257	Mup5	ILMN_2735174	Cul4a			ILMN_2745370	Sult1a1	ILMN_2743932	Dnah2
ILMN_2693835	Arrdc2	ILMN_1214508	Olfr203	ILMN_1252447	Iqcb1	ILMN_2820831	Mycbpap			ILMN_2747857	Slc27a3	ILMN_1226334	Mrps18b
ILMN_1221811	Ptchd2	ILMN_1250886	LOC228025	ILMN_2528622	LOC380934	ILMN_1239871	1700030N03Rik			ILMN_2846775	Cdkn1a	ILMN_1213954	Sgk1
ILMN_1260219	Adipor2	ILMN_2718149	Homer1	ILMN_2691271	Rccd1							ILMN_2677798	Fgf11
ILMN_1253414	Hes5	ILMN_2658067	1700001L19Rik	ILMN_2883110	Pqbp1
ILMN_2593774	Rgcc	ILMN_1245680	Foxk1	ILMN_1224942	Shmt2
ILMN_2687745	Pnpla2	ILMN_1242415	Kcnj9	ILMN_2987027	Plekhg2
ILMN_2604029	Klf2	ILMN_2686407	Tmem159	ILMN_1222335	Tex13a
ILMN_2634083	Cdkn1a	ILMN_1246573	Calml4	ILMN_2443381	Vmn1r66
ILMN_3092056	Itgad	ILMN_1239800	Gm1123	ILMN_1242977	Hoxb5
ILMN_2566321	9930108O06Rik	ILMN_2540868	Olfr525	ILMN_2706269	Hspb1
ILMN_1220252	Mms19	ILMN_2712419	Nle1	ILMN_2869205	Vmn1r41
ILMN_2760399	Omp	ILMN_2835694	Btbd17	ILMN_1250188	LOC383196
ILMN_2903945	Gadd45g	ILMN_2556157	Lsm1	ILMN_2763651	Npm1
ILMN_2622983	Dusp1	ILMN_2755483	Kctd1
ILMN_2637122	Pkp2	ILMN_2667635	Clic6
ILMN_1252005	B230334I05Rik	ILMN_1241957	Ttc5
ILMN_3064401	Vkorc1l1	ILMN_2648180	Ccdc19
ILMN_2714031	Errfi1	ILMN_2840956	Thbs3
ILMN_2666181	Grb14	ILMN_1227252	Cdip1
ILMN_2638404	Dclre1b
ILMN_2769409	Serpinb3c
ILMN_1234929	LOC100044968
ILMN_2770894	Map3k6
ILMN_2981550	Capn1
ILMN_2731901	S100a4
ILMN_3112873	Txnip
ILMN_1258159	Slc2a1
ILMN_3124374	Nipbl
ILMN_2653567	Rhoj
ILMN_3150811	Tsc22d3
ILMN_2680054	Nrep
ILMN_2947292	Map3k6
