# Supplementary material for: Molecular profile of dissociative drug ketamine in relation to its rapid antidepressant action
Source: BMC Genomics. 2016 May 17;17:362. doi: 10.1186/s12864-016-2713-3 (PMC4869301; doi:10.1186/s12864-016-2713-3)
Supplement: Additional file 3: — The results of functional enrichment analysis performed with Enrichr tool for two clusters of genes significantly altered by the selected NMDA antagonists. The table consists of an enriched term, a number of input genes in the pathway (overlap), p-value (p < 0.05), z-score, combined score (computed as logarithm from p-value from the Fisher’s exact test multiplied by the z-score of the deviation from the expected rank) and the overrepresented genes. (XLSX 12 kb) [file 12864_2016_2713_MOESM3_ESM.xlsx]

## Sheet: WikiPathways_2015_Cluster1
Term	Overlap	P-value	Z-score	Combined Score	Genes
IL-6 signaling Pathway(Mus musculus)	3/97	0.000527051	-2.01676	7.80872	HSPB1;FOS;SGK1
Quercetin and Nf-kB/ AP-1 induced cell apoptosis(Homo sapiens)	2/13	0.000270803	-1.83505	7.10514	NFKBIA;FOS
MAPK signaling pathway(Mus musculus)	3/155	0.00199489	-2.12893	7.08965	DUSP1;HSPB1;FOS
MAPK Signaling Pathway(Homo sapiens)	3/173	0.00271805	-2.12884	7.08937	DUSP1;HSPB1;FOS
PDGF Pathway(Homo sapiens)	2/35	0.00168365	-2.05717	6.85069	NFKBIA;FOS
Structural Pathway of Interleukin 1 (IL-1)(Homo sapiens)	2/41	0.00227037	-1.95034	6.49492	NFKBIA;FOS
IL-4 Signaling Pathway(Homo sapiens)	2/53	0.00369315	-1.9478	6.38062	NFKBIA;FOS
RANKL/RANK Signaling Pathway(Homo sapiens)	2/54	0.00382645	-1.82207	5.96874	NFKBIA;FOS
Oncostatin M Signaling Pathway(Homo sapiens)	2/65	0.005439	-1.79137	5.44923	NFKBIA;FOS
PluriNetWork(Mus musculus)	3/284	0.0107246	-1.85481	5.06497	FOS;SGK1;KLF2
Apoptosis Modulation and Signaling(Homo sapiens)	2/80	0.00805886	-1.6992	4.67982	NFKBIA;FOS
TCR Signaling Pathway(Homo sapiens)	2/89	0.00985605	-1.69801	4.63679	NFKBIA;FOS
Corticotropin-releasing hormone(Homo sapiens)	2/90	0.0100659	-1.67528	4.57471	NFKBIA;FOS
Toll-like receptor signaling pathway(Homo sapiens)	2/104	0.0132126	-1.70047	4.41475	NFKBIA;FOS
Regulation of toll-like receptor signaling pathway(Homo sapiens)	2/146	0.0248583	-1.68942	3.64632	NFKBIA;FOS
BDNF signaling pathway(Homo sapiens)	2/142	0.0236142	-1.65781	3.5781	NFKBIA;FOS
Insulin Signaling(Mus musculus)	2/153	0.0271006	-1.64512	3.50267	FOS;SGK1
Insulin Signaling(Homo sapiens)	2/163	0.0304439	-1.63862	3.47084	FOS;SGK1
EGFR1 Signaling Pathway(Mus musculus)	2/172	0.03359	-1.59977	3.30929	DUSP1;FOS
TNF-alpha NF-kB Signaling Pathway(Mus musculus)	2/179	0.0361243	-1.50184	3.10056	NFKBIA;HSPB1
Estrogen signaling pathway(Homo sapiens)	1/23	0.0401518	-0.641882	1.32518	FOS
FSH signaling pathway(Homo sapiens)	1/27	0.0467009	-0.517658	1.06699	SGK1
Physiological and Pathological Hypertrophy of the Heart(Homo sapiens)	1/27	0.0467009	-0.460149	0.948451	FOS
Selenium metabolism/Selenoproteins(Mus musculus)	1/23	0.0401518	-0.382252	0.789166	FOS
Oxidative Stress(Mus musculus)	1/22	0.0385083	-0.365356	0.754282	FOS
Serotonin and anxiety(Mus musculus)	1/17	0.0302523	-0.314858	0.666918	FOS
Serotonin and anxiety-related events(Mus musculus)	1/13	0.0236017	-0.109396	0.236113	FOS

## Sheet: WikiPathways_2015_Cluster2
Term	Overlap	P-value	Z-score	Combined Score	Genes
Insulin Signaling(Homo sapiens)	3/163	0.00403882	-2.16118	4.56139	RHOJ;SLC2A1;MAP3K6
Insulin Signaling(Mus musculus)	3/153	0.00338716	-2.14343	4.52393	RHOJ;SLC2A1;MAP3K6
AMPK Signaling(Homo sapiens)	2/69	0.00878905	-1.88001	3.26842	CDKN1A;ADIPOR2
Estrogen metabolism(Homo sapiens)	1/17	0.036186	-1.47578	2.13092	SULT1A1
Sulfation Biotransformation Reaction(Homo sapiens)	1/18	0.0381607	-1.37709	1.98843	SULT1A1
Tamoxifen metabolism(Homo sapiens)	1/19	0.0401317	-1.36306	1.96817	SULT1A1
TP53 Network(Homo sapiens)	1/21	0.0440626	-1.36246	1.96729	CDKN1A
Cori Cycle(Homo sapiens)	1/15	0.0322255	-1.33439	1.92677	SLC2A1
Triacylglyceride Synthesis(Homo sapiens)	1/24	0.0499312	-1.22232	1.76495	PNPLA2
Triacylglyceride Synthesis(Mus musculus)	1/21	0.0440626	-1.13148	1.63377	PNPLA2
Leptin and adiponectin(Mus musculus)	1/10	0.0222588	-1.01835	1.47043	ADIPOR2
Arylamine metabolism(Homo sapiens)	1/7	0.0162337	-0.860326	1.24225	SULT1A1
