# Supplementary material for: Molecular profile of dissociative drug ketamine in relation to its rapid antidepressant action
Source: BMC Genomics. 2016 May 17;17:362. doi: 10.1186/s12864-016-2713-3 (PMC4869301; doi:10.1186/s12864-016-2713-3)
Supplement: Additional file 4: — The lists of probe IDs and gene names obtained in the comparison between tissues based on two-way ANOVA results (at p < 0.0005 for the drug factor, absolute fold > 0.3 at least at one of the time points). Transcripts regulated by drug treatment in the hippocampus or striatum specifically and a list of genes altered in both tissues are presented. (XLSX 10 kb) [file 12864_2016_2713_MOESM4_ESM.xlsx]

## Sheet: tissue_comparison
Hippocampus		Striatum		Hippocampus & striatum
Transcript.ID	Gene.Symbol	Transcript.ID	Gene.Symbol	Transcript.ID	Gene.Symbol
ILMN_2813487	Per1	ILMN_1232336	1700007K13Rik	ILMN_1213609	Txnip
ILMN_2993109	Ddit4	ILMN_1245844	Stac	ILMN_2660781	Polr3e
ILMN_3001914	Nfkbia	ILMN_2750515	Fos	ILMN_2649671	Hif3a
ILMN_2640346	P2ry13	ILMN_1244649	Zfp688	ILMN_2993334	Plekhf1
ILMN_2717667	Pim3	ILMN_2693835	Arrdc2	ILMN_2759365	Angptl4
ILMN_2856946	Amer3	ILMN_1243552	Scrt2	ILMN_2588249	Plin4
ILMN_2582706	B230312E02Rik	ILMN_2638473	Gkn3	ILMN_2593774	Rgcc
ILMN_1250356	Gjb6	ILMN_1222218	col11a2	ILMN_2687745	Pnpla2
ILMN_2439044	Nde1	ILMN_1214508	Olfr203	ILMN_2634083	Cdkn1a
ILMN_1250435	Sh3d21	ILMN_2718149	Homer1	ILMN_3092056	Itgad
ILMN_2978838	Mat2a	ILMN_2658067	1700001L19Rik	ILMN_2903945	Gadd45g
ILMN_1238021	Ppp1r3g	ILMN_1245680	Foxk1	ILMN_2745370	Sult1a1
ILMN_2846776	Cdkn1a	ILMN_2610167	A630007B06Rik	ILMN_2622983	Dusp1
ILMN_1225764	Mfsd2a	ILMN_1380379	NA	ILMN_1213954	Sgk1
ILMN_2813484	Per1	ILMN_2604029	Klf2	ILMN_3112873	Txnip
ILMN_3024681	Mobp	ILMN_2636403	Csrnp1	ILMN_1258159	Slc2a1
ILMN_1253919	Ccl3	ILMN_2525570	Hist1h4k	ILMN_2747857	Slc27a3
ILMN_1240598	Samd14	ILMN_2566321	9930108O06Rik	ILMN_3150811	Tsc22d3
ILMN_2636666	Prodh	ILMN_2469285	Rnf150	ILMN_2846775	Cdkn1a
ILMN_2616226	Dbp	ILMN_1215630	A630046H09Rik
ILMN_1223628	Mobp	ILMN_2675239	Slc25a51
ILMN_2531737	LOC240672	ILMN_2987027	Plekhg2
ILMN_1259322	Pdk4	ILMN_1226334	Mrps18b
ILMN_2974343	Pla1a	ILMN_2424713	Kalrn
ILMN_1215713	Egr4	ILMN_1252005	B230334I05Rik
ILMN_2746766	Ppp2r5a	ILMN_2624153	Hes5
ILMN_2840430	Fam20a	ILMN_2820831	Mycbpap
ILMN_2701664	Tsc22d3	ILMN_2638404	Dclre1b
ILMN_2718266	Fkbp5	ILMN_1234929	LOC100044968
ILMN_2666080	Hapln2	ILMN_2770894	Map3k6
ILMN_1239055	Xdh	ILMN_2706269	Hspb1
ILMN_2558071	E130202F10Rik	ILMN_1239800	Gm1123
ILMN_2570160	Cspg5	ILMN_2540868	Olfr525
ILMN_2519488	Tor2a	ILMN_2712419	Nle1
ILMN_2916173	Gm1698	ILMN_2556157	Lsm1
ILMN_2744890	Gadd45g	ILMN_3124374	Nipbl
ILMN_1219200	P2ry14	ILMN_2653567	Rhoj
ILMN_2757844	Kndc1	ILMN_2672590	Zfp773
ILMN_2966104	Htra1	ILMN_1213273	Lrig3
ILMN_2759563	Gatsl3	ILMN_2677798	Fgf11
ILMN_2679037	Cmtm3	ILMN_1252311	B930062N16Rik
ILMN_2623983	Egr2	ILMN_2648180	Ccdc19
ILMN_2644920	Plekhf1	ILMN_2840956	Thbs3
