# Supplementary material for: Molecular profile of dissociative drug ketamine in relation to its rapid antidepressant action
Source: BMC Genomics. 2016 May 17;17:362. doi: 10.1186/s12864-016-2713-3 (PMC4869301; doi:10.1186/s12864-016-2713-3)
Supplement: Additional file 6: — The table summarizing results of gene expression profiling of ketamine effects in the mouse striatum using RNA-seq (n = 4). In the first sheet 23 genes regulated by ketamine selected from the microarray profiling are listed with their chromosome location, fold change over control, p-value and FDR. The second sheet presents a list of the 15 selected genes with significant differences in expression between ketamine-treated and saline controls (p < 0.05) with annotated transcripts abundance and fold change of drug-induced alterations for each regulated transcript. Transcripts were annotated using the Ensembl gene database. For each transcript the analysis on exon level (third sheet) was performed showing exon location on chromosome, fold change, p-value, FDR and the number of reads for each exon and sample. The last sheet contains a list of transcript biotypes annotation and classification using the BioMart interface to the Ensembl gene database. (XLSX 81 kb) [file 12864_2016_2713_MOESM6_ESM.xlsx]

## Sheet: Gene_level
chrom	start	end	Esmug	Gene	Fold	logCPM	PValue	FDR
chr8	70835155	70839720	ENSMUSG00000002910	Arrdc2	0.981786	2.30495	1.00414e-13	3.30521e-10
chr17	56100591	56109803	ENSMUSG00000002831	Plin4	0.994701	3.2609	3.04972e-13	9.36915e-10
chr4	119108711	119137983	ENSMUSG00000028645	Slc2a1	0.503371	5.83231	1.58733e-12	4.06375e-09
chrX	140539528	140600659	ENSMUSG00000031431	Tsc22d3	0.684723	4.51647	1.42093e-11	2.72831e-08
chr7	17031507	17062427	ENSMUSG00000004328	Hif3a	0.905605	2.67022	3.61104e-11	6.40015e-08
chr4	133240818	133252929	ENSMUSG00000028862	Map3k6	1.13832	1.2739	6.61589e-11	1.08883e-07
chr3	96557957	96561883	ENSMUSG00000038393	Txnip	0.666879	2.96493	6.96489e-10	9.17017e-07
chr10	21882184	21999903	ENSMUSG00000019970	Sgk1	0.319163	6.86121	1.0525e-05	0.00349848
chr12	55489411	55492647	ENSMUSG00000021025	Nfkbia	0.64757	2.50977	2.15644e-05	0.00602261
chr7	38220654	38227994	ENSMUSG00000074170	Plekhf1	0.804254	0.996974	3.73822e-05	0.00883408
chr12	75308322	75401456	ENSMUSG00000046768	Rhoj	0.529459	2.26634	5.72394e-05	0.0117755
chr9	119971166	119977250	ENSMUSG00000032515	Csrnp1	-0.395316	1.78932	0.0164505	0.395859
chr14	79288756	79301645	ENSMUSG00000022018	Rgcc	0.292189	2.56962	0.0270574	0.494197
chr4	122946850	122961188	ENSMUSG00000028655	Mfsd2a	0.250361	3.01898	0.0275184	0.499646
chr3	103800605	103809444	ENSMUSG00000027845	Dclre1b	0.379313	1.43505	0.0456507	0.622641
chr11	69796068	69801857	ENSMUSG00000042826	Fgf11	-0.188452	3.30243	0.0645836	0.719547
chr7	128154376	128223816	ENSMUSG00000070369	Itgad	0.327033	1.53649	0.0784249	0.773312
chr3	90385239	90389938	ENSMUSG00000027932	Slc27a3	0.382038	0.667625	0.0960066	0.834076
chr10	59949675	59951770	ENSMUSG00000020108	Ddit4	0.066245	3.29896	0.568878	1
chr13	51846678	51848468	ENSMUSG00000021453	Gadd45g	0.122632	1.25445	0.488931	1
chr7	120917744	120947432	ENSMUSG00000030880	Polr3e	0.110544	4.58933	0.20362	1
chr13	35958839	35970388	ENSMUSG00000050423	Ppp1r3g	0.132535	1.78354	0.467473	1
chr7	126672865	126676432	ENSMUSG00000030711	Sult1a1	0.14229	1.80996	0.443402	1

## Sheet: Transcript_level
Ensembl.Transcript.ID	Ensembl.Gene.ID	nr	MGI.symbol	1tr	FPKM_mean_sal	FPKM_mean_treat	fold_FPKM	p.value_ttest_FPKM	fdr_ttest_FPKM	logFC_edger	logCPM_edger	FDR_edger_p	FDR_edger	Ensembl Transcript ID	Version (transcript)	Status (transcript)	Status (gene)	Source (transcript)	Source (gene)	Transcript type	Gene type	Transcript count	Associated Transcript Name	Associated Gene Name	APPRIS annotation	Transcript Support Level (TSL)	Transcription Start Site (TSS)	VEGA transcript ID(s) (OTTT)	HGNC transcript name	version	Transcript length
ENSMUST00000002989	ENSMUSG00000002910	79	Arrdc2	1	1.22694	1.89154	0.664598	0.00031846	0.486298	1.05907	4.00194	6.86317e-13	1.29916e-08	ENSMUST00000002989	9	KNOWN	KNOWN	ensembl	ensembl	protein_coding	protein_coding	1	Arrdc2-201	Arrdc2	principal1	tsl1	70839720			GRCm38.p4	2329
ENSMUST00000035101	ENSMUSG00000032515	67	Csrnp1	1	1.3329	1.06235	-0.270542	0.0371231	0.849636	-0.368935	3.41778	0.0536068	1	ENSMUST00000035101	7	KNOWN	KNOWN	ensembl	ensembl	protein_coding	protein_coding	1	Csrnp1-201	Csrnp1	principal1	tsl1	119977250			GRCm38.p4	2870
ENSMUST00000106834	ENSMUSG00000027845	56	Dclre1b		0.214193	0.589533	0.37534	0.0590173	0.849636	0	-1.49971	1	1	ENSMUST00000106834	5	KNOWN	KNOWN	havana	ensembl_havana	protein_coding	protein_coding	8	Dclre1b-005	Dclre1b	principal2	tsl5 (assigned to previous version 4)	103809411	OTTMUST00000053667		GRCm38.p4	3705
ENSMUST00000029435	ENSMUSG00000027845	57	Dclre1b		0.196291	0.0209812	-0.175309	0.287047	0.849636	0	-1.49971	1	1	ENSMUST00000029435	12	KNOWN	KNOWN	ensembl_havana	ensembl_havana	protein_coding	protein_coding	8	Dclre1b-001	Dclre1b	principal2	tsl1 (assigned to previous version 11)	103809444	OTTMUST00000053663		GRCm38.p4	4345
ENSMUST00000147894	ENSMUSG00000027845	58	Dclre1b		0.070812	0.113473	0.0426607	0.340047	0.849636	1.07465	-0.411345	0.277628	1	ENSMUST00000147894	2	KNOWN	KNOWN	havana	ensembl_havana	retained_intron	protein_coding	8	Dclre1b-004	Dclre1b		tsl1	103809325	OTTMUST00000053666		GRCm38.p4	5946
ENSMUST00000128716	ENSMUSG00000027845	59	Dclre1b		1.09717e-14	0.198749	0.198749	0.35471	0.849636	0	-1.49971	1	1	ENSMUST00000128716	1	KNOWN	KNOWN	havana	ensembl_havana	nonsense_mediated_decay	protein_coding	8	Dclre1b-006	Dclre1b		tsl5	103809192	OTTMUST00000053668		GRCm38.p4	532
ENSMUST00000106832	ENSMUSG00000027845	60	Dclre1b		0.0996481	0.189556	0.0899084	0.356381	0.849636	0	-1.49971	1	1	ENSMUST00000106832	1	KNOWN	KNOWN	havana	ensembl_havana	protein_coding	protein_coding	8	Dclre1b-003	Dclre1b	alternative2	tsl1	103809389	OTTMUST00000053665		GRCm38.p4	2299
ENSMUST00000063502	ENSMUSG00000027845	61	Dclre1b		0.300185	0.252509	-0.0476759	0.758205	1	0	-1.49971	1	1	ENSMUST00000063502	10	KNOWN	KNOWN	ensembl_havana	ensembl_havana	protein_coding	protein_coding	8	Dclre1b-002	Dclre1b		tsl1 (assigned to previous version 9)	103809378	OTTMUST00000053664		GRCm38.p4	4113
ENSMUST00000108492	ENSMUSG00000004328	38	Hif3a		0.520139	0.789516	0.269377	0.00388824	0.773341	0.873946	2.48168	4.60443e-05	0.0907908	ENSMUST00000108492	6	KNOWN	KNOWN	ensembl_havana	ensembl_havana	protein_coding	protein_coding	4	Hif3a-002	Hif3a	alternative2	tsl1 (assigned to previous version 5)	17062427	OTTMUST00000054840		GRCm38.p4	6402
ENSMUST00000139224	ENSMUSG00000004328	39	Hif3a		0.12628	0.530323	0.404043	0.0474793	0.849636	4.34425	-0.909696	0.0122635	1	ENSMUST00000139224	1	KNOWN	KNOWN	havana	ensembl_havana	processed_transcript	protein_coding	4	Hif3a-004	Hif3a		tsl3	17050663	OTTMUST00000054842		GRCm38.p4	374
ENSMUST00000037762	ENSMUSG00000004328	40	Hif3a		0.000494531	0.0184737	0.0179792	0.278584	0.849636	1.6325	-1.41232	1	1	ENSMUST00000037762	8	KNOWN	KNOWN	ensembl_havana	ensembl_havana	protein_coding	protein_coding	4	Hif3a-001	Hif3a	principal3	tsl1 (assigned to previous version 7)	17056679	OTTMUST00000054839		GRCm38.p4	2206
ENSMUST00000153833	ENSMUSG00000004328	41	Hif3a		0.0560584	0.21404	0.157981	0.380882	0.858009	1.63275	-1.41232	1	1	ENSMUST00000153833	1	KNOWN	KNOWN	havana	ensembl_havana	protein_coding	protein_coding	4	Hif3a-003	Hif3a		tsl3	17062384	OTTMUST00000054841		GRCm38.p4	461
ENSMUST00000030677	ENSMUSG00000028862	75	Map3k6		0.355761	0.73889	0.383129	0.00165878	0.698506	1.19071	2.09686	4.5086e-05	0.0907908	ENSMUST00000030677	6	KNOWN	KNOWN	ensembl_havana	ensembl_havana	protein_coding	protein_coding	4	Map3k6-001	Map3k6	principal1	tsl1	133240818	OTTMUST00000024413		GRCm38.p4	4334
ENSMUST00000127681	ENSMUSG00000028862	76	Map3k6		0.0119848	0.204376	0.192392	0.159291	0.849636	0	-1.49971	1	1	ENSMUST00000127681	1	KNOWN	KNOWN	havana	ensembl_havana	processed_transcript	protein_coding	4	Map3k6-004	Map3k6		tsl2	133247278	OTTMUST00000024416		GRCm38.p4	443
ENSMUST00000123612	ENSMUSG00000028862	77	Map3k6		2.16401e-06	0.0969666	0.0969645	0.342917	0.849636	0	-1.49971	1	1	ENSMUST00000123612	1	KNOWN	KNOWN	havana	ensembl_havana	processed_transcript	protein_coding	4	Map3k6-003	Map3k6		tsl3	133247202	OTTMUST00000024415		GRCm38.p4	570
ENSMUST00000134895	ENSMUSG00000028862	78	Map3k6		0.394215	0.420741	0.0265253	0.912855	1	0	-1.49971	1	1	ENSMUST00000134895	1	KNOWN	KNOWN	havana	ensembl_havana	processed_transcript	protein_coding	4	Map3k6-002	Map3k6		tsl1	133250849	OTTMUST00000024414		GRCm38.p4	1062
ENSMUST00000138964	ENSMUSG00000028655	21	Mfsd2a		0.209511	0.00496581	-0.204546	0.366745	0.850707	2.8947	-1.25103	0.281241	1	ENSMUST00000138964	1	KNOWN	KNOWN	havana	ensembl_havana	processed_transcript	protein_coding	4	Mfsd2a-004	Mfsd2a		tsl5	122959990	OTTMUST00000020310		GRCm38.p4	356
ENSMUST00000030408	ENSMUSG00000028655	22	Mfsd2a		1.58642	1.73308	0.146652	0.581386	0.974854	0.850378	1.10608	0.011902	1	ENSMUST00000030408	9	KNOWN	KNOWN	ensembl_havana	ensembl_havana	protein_coding	protein_coding	4	Mfsd2a-001	Mfsd2a	principal1	tsl1 (assigned to previous version 8)	122961188	OTTMUST00000020307		GRCm38.p4	2151
ENSMUST00000127047	ENSMUSG00000028655	23	Mfsd2a		0.565842	0.464943	-0.1009	0.715275	1	0	-1.49971	1	1	ENSMUST00000127047	1	KNOWN	KNOWN	havana	ensembl_havana	protein_coding	protein_coding	4	Mfsd2a-003	Mfsd2a		tsl2	122961188	OTTMUST00000020309		GRCm38.p4	475
ENSMUST00000152308	ENSMUSG00000028655	24	Mfsd2a		0.456631	0.518987	0.0623563	0.832121	1	0	-1.49971	1	1	ENSMUST00000152308	5	KNOWN	KNOWN	havana	ensembl_havana	processed_transcript	protein_coding	4	Mfsd2a-002	Mfsd2a		tsl5 (assigned to previous version 4)	122961152	OTTMUST00000020308		GRCm38.p4	1918
ENSMUST00000021413	ENSMUSG00000021025	36	Nfkbia	1	1.93106	2.4969	0.565845	0.0123583	0.849636	0.715048	4.20879	3.22812e-05	0.0745199	ENSMUST00000021413	7	KNOWN	KNOWN	ensembl	ensembl	protein_coding	protein_coding	1	Nfkbia-201	Nfkbia	principal1	tsl1	55492647			GRCm38.p4	1577
ENSMUST00000098513	ENSMUSG00000074170	42	Plekhf1	1	0.854147	1.42372	0.569574	0.000118723	0.349186	1.09849	2.40034	6.78761e-07	0.00377898	ENSMUST00000098513	4	KNOWN	KNOWN	ensembl	ensembl	protein_coding	protein_coding	1	Plekhf1-201	Plekhf1	principal1	tsl1	38227994			GRCm38.p4	1559
ENSMUST00000002908	ENSMUSG00000002831	1	Plin4	1	0.918757	1.44163	0.522875	0.00276481	0.725709	1.71536	3.86862	1.20626e-17	5.70845e-13	ENSMUST00000002908	7	KNOWN	KNOWN	ensembl	ensembl_havana	protein_coding	protein_coding	2	Plin4-201	Plin4	principal1	tsl5	56109802			GRCm38.p4	5755
ENSMUST00000022595	ENSMUSG00000022018	43	Rgcc	1	1.79029	2.18383	0.393542	0.018631	0.849636	0.408603	3.39399	0.0203416	1	ENSMUST00000022595	7	KNOWN	KNOWN	ensembl_havana	ensembl_havana	protein_coding	protein_coding	1	Rgcc-001	Rgcc	principal1	tsl1	79301645	OTTMUST00000110301		GRCm38.p4	918
ENSMUST00000118602	ENSMUSG00000046768	70	Rhoj		0.0590496	0.144756	0.0857062	0.089616	0.849636	0	-1.49971	1	1	ENSMUST00000118602	5	KNOWN	KNOWN	havana	ensembl_havana	protein_coding	protein_coding	5	Rhoj-003	Rhoj		tsl1 (assigned to previous version 4)	75308322	OTTMUST00000068409		GRCm38.p4	2396
ENSMUST00000118966	ENSMUSG00000046768	71	Rhoj		0.0105855	0.0404057	0.0298202	0.297178	0.849636	1.70078	-1.10716	0.386376	1	ENSMUST00000118966	5	KNOWN	KNOWN	havana	ensembl_havana	protein_coding	protein_coding	5	Rhoj-002	Rhoj		tsl1 (assigned to previous version 4)	75308322	OTTMUST00000068408		GRCm38.p4	4892
ENSMUST00000146096	ENSMUSG00000046768	72	Rhoj		7.29898e-05	3.33791e-06	-6.96518e-05	0.367258	0.850928	0	-1.49971	1	1	ENSMUST00000146096	1	KNOWN	KNOWN	havana	ensembl_havana	retained_intron	protein_coding	5	Rhoj-004	Rhoj		tsl2	75308673	OTTMUST00000068410		GRCm38.p4	630
ENSMUST00000055390	ENSMUSG00000046768	73	Rhoj		0.340255	0.437842	0.0975864	0.446695	0.900135	0.125188	0.519794	0.79261	1	ENSMUST00000055390	5	KNOWN	KNOWN	ensembl_havana	ensembl_havana	protein_coding	protein_coding	5	Rhoj-001	Rhoj	principal1	tsl1	75308322	OTTMUST00000068407		GRCm38.p4	2350
ENSMUST00000172981	ENSMUSG00000046768	74	Rhoj		0.257119	0.247893	-0.00922624	0.969845	1	0	-1.49971	1	1	ENSMUST00000172981	1	KNOWN	KNOWN	havana	ensembl_havana	nonsense_mediated_decay	protein_coding	5	Rhoj-005	Rhoj		tsl2	75308881	OTTMUST00000096700		GRCm38.p4	488
ENSMUST00000141218	ENSMUSG00000019970	2	Sgk1		1.6685	2.96737	1.29887	0.0148988	0.849636	0.167491	-1.32943	1	1	ENSMUST00000141218	5	KNOWN	KNOWN	havana	ensembl_havana	retained_intron	protein_coding	13	Sgk1-009	Sgk1		tsl2 (assigned to previous version 4)	21994683	OTTMUST00000077603		GRCm38.p4	347
ENSMUST00000020145	ENSMUSG00000019970	3	Sgk1		1.16748	3.07312	1.90564	0.0160294	0.849636	-1.55532	-1.41194	1	1	ENSMUST00000020145	9	KNOWN	KNOWN	ensembl_havana	ensembl_havana	protein_coding	protein_coding	13	Sgk1-001	Sgk1	principal1	tsl1 (assigned to previous version 8)	21994666	OTTMUST00000077498		GRCm38.p4	2456
ENSMUST00000092673	ENSMUSG00000019970	4	Sgk1		0.528743	1.05236	0.523616	0.0502613	0.849636	0.58286	-0.105548	0.347012	1	ENSMUST00000092673	8	KNOWN	KNOWN	ensembl_havana	ensembl_havana	protein_coding	protein_coding	13	Sgk1-003	Sgk1		tsl1 (assigned to previous version 7)	21993890	OTTMUST00000077500		GRCm38.p4	2576
ENSMUST00000142174	ENSMUSG00000019970	5	Sgk1		0.305888	2.04586e-10	-0.305888	0.0595871	0.849636	0	-1.49971	1	1	ENSMUST00000142174	5	KNOWN	KNOWN	havana	ensembl_havana	protein_coding	protein_coding	13	Sgk1-006	Sgk1		tsl3 (assigned to previous version 4)	21978672	OTTMUST00000077600		GRCm38.p4	563
ENSMUST00000135195	ENSMUSG00000019970	6	Sgk1		1.46088	2.24412	0.783241	0.077047	0.849636	0.857613	-1.25206	1	1	ENSMUST00000135195	1	KNOWN	KNOWN	havana	ensembl_havana	retained_intron	protein_coding	13	Sgk1-011	Sgk1		tsl2	21996591	OTTMUST00000077605		GRCm38.p4	644
ENSMUST00000124350	ENSMUSG00000019970	7	Sgk1		1.86552	2.42512	0.559596	0.0801949	0.849636	0.696433	-0.800098	0.52859	1	ENSMUST00000124350	1	KNOWN	KNOWN	havana	ensembl_havana	protein_coding	protein_coding	13	Sgk1-008	Sgk1		tsl3	21994910	OTTMUST00000077602		GRCm38.p4	859
ENSMUST00000150089	ENSMUSG00000019970	8	Sgk1		0.336635	3.20343e-16	-0.336635	0.216609	0.849636	0	-1.49971	1	1	ENSMUST00000150089	5	KNOWN	KNOWN	havana	ensembl_havana	protein_coding	protein_coding	13	Sgk1-007	Sgk1		tsl2 (assigned to previous version 4)	21992223	OTTMUST00000077601		GRCm38.p4	418
ENSMUST00000124203	ENSMUSG00000019970	9	Sgk1		0.876337	1.33447	0.458131	0.293768	0.849636	0.77659	-0.640474	0.596063	1	ENSMUST00000124203	1	KNOWN	KNOWN	havana	ensembl_havana	protein_coding	protein_coding	13	Sgk1-005	Sgk1		tsl3	21928470	OTTMUST00000077502		GRCm38.p4	270
ENSMUST00000164659	ENSMUSG00000019970	10	Sgk1		0.312027	0.623496	0.311469	0.326032	0.849636	0	-1.49971	1	1	ENSMUST00000164659	5	KNOWN	KNOWN	ensembl	ensembl_havana	protein_coding	protein_coding	13	Sgk1-202	Sgk1		tsl5 (assigned to previous version 4)	21978672			GRCm38.p4	2602
ENSMUST00000120509	ENSMUSG00000019970	11	Sgk1		3.22333	3.10882	-0.114517	0.42088	0.882926	0.0105457	1.45809	1	1	ENSMUST00000120509	5	KNOWN	KNOWN	ensembl_havana	ensembl_havana	protein_coding	protein_coding	13	Sgk1-002	Sgk1		tsl1 (assigned to previous version 4)	21882184	OTTMUST00000077499		GRCm38.p4	3096
ENSMUST00000126560	ENSMUSG00000019970	12	Sgk1		1.14085	1.29005	0.149196	0.585773	0.977275	-0.579043	-1.25179	1	1	ENSMUST00000126560	1	KNOWN	KNOWN	havana	ensembl_havana	retained_intron	protein_coding	13	Sgk1-010	Sgk1		tsl2	21994711	OTTMUST00000077604		GRCm38.p4	688
ENSMUST00000143094	ENSMUSG00000019970	13	Sgk1		0.799203	0.777694	-0.0215095	0.952091	1	-0.130425	0.407917	0.781048	1	ENSMUST00000143094	1	KNOWN	KNOWN	havana	ensembl_havana	processed_transcript	protein_coding	13	Sgk1-004	Sgk1		tsl1	21882369	OTTMUST00000077501		GRCm38.p4	749
ENSMUST00000100036	ENSMUSG00000019970	14	Sgk1		0.667362	0.676906	0.00954464	0.98086	1	0	-1.49971	1	1	ENSMUST00000100036	7	KNOWN	KNOWN	ensembl	ensembl_havana	protein_coding	protein_coding	13	Sgk1-201	Sgk1		tsl5 (assigned to previous version 6)	21992223			GRCm38.p4	2476
ENSMUST00000030398	ENSMUSG00000028645	49	Slc2a1		4.11566	4.72389	0.608225	9.39938e-05	0.318387	0.659001	5.45833	4.40752e-12	6.95264e-08	ENSMUST00000030398	7	KNOWN	KNOWN	ensembl_havana	ensembl_havana	protein_coding	protein_coding	4	Slc2a1-001	Slc2a1	principal1	tsl1 (assigned to previous version 6)	119108711	OTTMUST00000020092		GRCm38.p4	3260
ENSMUST00000144329	ENSMUSG00000028645	50	Slc2a1		0.112075	0.565507	0.453432	0.0697834	0.849636	-0.091544	-0.249188	1	1	ENSMUST00000144329	5	KNOWN	KNOWN	havana	ensembl_havana	protein_coding	protein_coding	4	Slc2a1-003	Slc2a1		tsl3 (assigned to previous version 4)	119108859	OTTMUST00000020094		GRCm38.p4	633
ENSMUST00000134105	ENSMUSG00000028645	51	Slc2a1		1.49029	1.72529	0.235005	0.418371	0.881951	0.768035	-0.409216	0.373293	1	ENSMUST00000134105	5	KNOWN	KNOWN	havana	ensembl_havana	protein_coding	protein_coding	4	Slc2a1-002	Slc2a1		tsl2 (assigned to previous version 4)	119108804	OTTMUST00000020093		GRCm38.p4	698
ENSMUST00000174372	ENSMUSG00000028645	52	Slc2a1		0.216972	0.558669	0.341697	0.454527	0.905052	0	-1.49971	1	1	ENSMUST00000174372	2	KNOWN	KNOWN	havana	ensembl_havana	nonsense_mediated_decay	protein_coding	4	Slc2a1-004	Slc2a1		tsl5 (assigned to previous version 1)	119108914	OTTMUST00000096881		GRCm38.p4	2241
ENSMUST00000055738	ENSMUSG00000031431	15	Tsc22d3		2.53732	3.29047	0.753148	0.0132442	0.849636	0	-1.49971	1	1	ENSMUST00000055738	9	KNOWN	KNOWN	ensembl_havana	ensembl_havana	protein_coding	protein_coding	6	Tsc22d3-001	Tsc22d3	principal1	tsl1 (assigned to previous version 8)	140543187	OTTMUST00000045349		GRCm38.p4	1974
ENSMUST00000133023	ENSMUSG00000031431	16	Tsc22d3		0.611127	1.06084	0.449713	0.0383062	0.849636	0.461085	-0.0051016	0.476567	1	ENSMUST00000133023	1	KNOWN	KNOWN	havana	ensembl_havana	retained_intron	protein_coding	6	Tsc22d3-002	Tsc22d3		tsl1	140543101	OTTMUST00000045350		GRCm38.p4	2876
ENSMUST00000123898	ENSMUSG00000031431	17	Tsc22d3		1.76042	2.27625	0.515823	0.0886171	0.849636	0	-1.49971	1	1	ENSMUST00000123898	1	KNOWN	KNOWN	havana	ensembl_havana	protein_coding	protein_coding	6	Tsc22d3-005	Tsc22d3		tsl5	140548338	OTTMUST00000045353		GRCm38.p4	952
ENSMUST00000112996	ENSMUSG00000031431	18	Tsc22d3		0.614883	0.845011	0.230128	0.3054	0.849636	0.474725	0.202837	0.427388	1	ENSMUST00000112996	6	KNOWN	KNOWN	ensembl_havana	ensembl_havana	protein_coding	protein_coding	6	Tsc22d3-006	Tsc22d3		tsl1 (assigned to previous version 5)	140600659	OTTMUST00000045354		GRCm38.p4	1552
ENSMUST00000112995	ENSMUSG00000031431	19	Tsc22d3		1.13967	0.801101	-0.338567	0.411597	0.877818	0.762059	-0.213589	0.294231	1	ENSMUST00000112995	2	KNOWN	KNOWN	havana	ensembl_havana	processed_transcript	protein_coding	6	Tsc22d3-003	Tsc22d3		tsl1	140542668	OTTMUST00000045351		GRCm38.p4	1790
ENSMUST00000152048	ENSMUSG00000031431	20	Tsc22d3		0.832525	0.937112	0.104587	0.574927	0.971949	0.397409	0.501881	0.394277	1	ENSMUST00000152048	1	KNOWN	KNOWN	havana	ensembl_havana	processed_transcript	protein_coding	6	Tsc22d3-004	Tsc22d3		tsl3	140548529	OTTMUST00000045352		GRCm38.p4	643
ENSMUST00000128221	ENSMUSG00000038393	25	Txnip		0.661886	1.24037	0.578484	0.0944809	0.849636	0	-1.49971	1	1	ENSMUST00000128221	1	KNOWN	KNOWN	havana	ensembl_havana	retained_intron	protein_coding	6	Txnip-004	Txnip		tsl2	96560054	OTTMUST00000050416		GRCm38.p4	393
ENSMUST00000151832	ENSMUSG00000038393	26	Txnip		1.3321	2.13246	0.800358	0.117606	0.849636	-1.52442	-1.41261	1	1	ENSMUST00000151832	1	KNOWN	KNOWN	havana	ensembl_havana	retained_intron	protein_coding	6	Txnip-003	Txnip		tsl1	96559498	OTTMUST00000050415		GRCm38.p4	424
ENSMUST00000074519	ENSMUSG00000038393	27	Txnip		1.05221	1.73796	0.685744	0.129085	0.849636	-1.52612	-1.41261	1	1	ENSMUST00000074519	10	KNOWN	KNOWN	ensembl_havana	ensembl_havana	protein_coding	protein_coding	6	Txnip-001	Txnip	alternative2	tsl1 (assigned to previous version 9)	96557957	OTTMUST00000050413		GRCm38.p4	2827
ENSMUST00000144639	ENSMUSG00000038393	28	Txnip		0.546128	0.292292	-0.253836	0.582781	0.975514	0	-1.49971	1	1	ENSMUST00000144639	1	KNOWN	KNOWN	havana	ensembl_havana	processed_transcript	protein_coding	6	Txnip-005	Txnip		tsl5	96559723	OTTMUST00000050417		GRCm38.p4	599
ENSMUST00000049093	ENSMUSG00000038393	29	Txnip		0.863156	1.02868	0.165528	0.719038	1	0	-1.49971	1	1	ENSMUST00000049093	7	KNOWN	KNOWN	ensembl_havana	ensembl_havana	protein_coding	protein_coding	6	Txnip-002	Txnip	principal3	tsl1	96557960	OTTMUST00000050414		GRCm38.p4	2795

## Sheet: Exon_level
Ensembl.Exon.ID	Chromosome.Name	Exon.Chr.Start..bp.	Exon.Chr.End..bp.	Associated.Gene.Name	Ensembl.Gene.ID	Ensembl.Transcript.ID	logFC	logCPM	PValue	FDR	Length.exon	mean.read	MPKM	KET2	KET3	KET7	KET8	SAL1	SAL2	SAL3	SAL4
ENSMUSE00000717410	chr10	21882184	21882707	Sgk1	ENSMUSG00000019970	ENSMUST00000120509	-0.158838	1.91637	0.354384	1	523	63.1429	0.120732	71	40	58	51	60	69	82	82
ENSMUSE00000791909	chr10	21882369	21882707	Sgk1	ENSMUSG00000019970	ENSMUST00000143094	-0.1178	1.82205	0.514942	1	338	59	0.174556	66	39	56	48	58	66	73	73
ENSMUSE00000824988	chr10	21898736	21899145	Sgk1	ENSMUSG00000019970	ENSMUST00000143094	-0.084572	-1.00472	0.839524	1	409	6.42857	0.0157178	9	4	11	1	12	9	4	4
ENSMUSE00000577150	chr10	21928342	21928551	Sgk1	ENSMUSG00000019970	ENSMUST00000120509	-0.0124496	1.35543	1	1	209	43.7143	0.209159	37	37	52	30	37	50	50	50
ENSMUSE00000834562	chr10	21928470	21928551	Sgk1	ENSMUSG00000019970	ENSMUST00000124203	-0.122539	1.16155	0.512644	1	81	38	0.469136	32	29	44	25	36	44	44	44
ENSMUSE00000577149	chr10	21969449	21969524	Sgk1	ENSMUSG00000019970	ENSMUST00000120509;ENSMUST00000124203	0.574436	-0.654873	0.20917	1	75	8.85714	0.118095	11	11	14	5	12	8	6	6
ENSMUSE00000826036	chr10	21978672	21978982	Sgk1	ENSMUSG00000019970	ENSMUST00000142174;ENSMUST00000164659	0.185701	-1.11368	0.771116	1	310	6.14286	0.0198157	6	3	10	5	3	6	8	8
ENSMUSE00000841367	chr10	21990291	21990402	Sgk1	ENSMUSG00000019970	ENSMUST00000124203	0.857895	-2.27668	0.2669	1	111	1.42857	0.01287	3	1	2	2	0	1	2	2
ENSMUSE00000723913	chr10	21992223	21992407	Sgk1	ENSMUSG00000019970	ENSMUST00000150089;ENSMUST00000100036	0.138739	-1.08707	0.791069	1	184	6.57143	0.0357143	4	7	6	7	6	4	8	8
ENSMUSE00000644612	chr10	21993890	21994181	Sgk1	ENSMUSG00000019970	ENSMUST00000092673	0.864768	-1.43306	0.158123	0.929434	291	4.71429	0.0162003	3	4	11	4	4	4	3	3
ENSMUSE00000733512	chr10	21994666	21994825	Sgk1	ENSMUSG00000019970	ENSMUST00000020145	1.78292	0.948802	7.69016e-15	3.78564e-10	159	27.7143	0.174304	59	47	61	22	18	18	14	14
ENSMUSE00000099452	chr10	21994683	21994825	Sgk1	ENSMUSG00000019970	ENSMUST00000141218	1.78292	0.948802	7.69172e-15	3.78564e-10	142	27.7143	0.195171	59	47	61	22	18	18	14	14
ENSMUSE00000845681	chr10	21994711	21994825	Sgk1	ENSMUSG00000019970	ENSMUST00000126560	1.77585	0.943575	1.02061e-14	4.10984e-10	114	27.5714	0.241855	59	47	60	22	18	18	14	14
ENSMUSE00000824004	chr10	21994910	21995041	Sgk1	ENSMUSG00000019970	ENSMUST00000124350	1.19199	0.754358	6.01641e-08	0.000261274	131	24.4286	0.186478	49	29	43	24	12	29	17	17
ENSMUSE00001279006	chr10	21994966	21995041	Sgk1	ENSMUSG00000019970	ENSMUST00000120509;ENSMUST00000150089;ENSMUST00000092673;ENSMUST00000020145;ENSMUST00000100036	0.924426	0.319409	0.000233423	0.0680242	75	18	0.24	33	20	30	15	10	23	14	14
ENSMUSE00001284481	chr10	21994966	21995041	Sgk1	ENSMUSG00000019970	ENSMUST00000141218;ENSMUST00000126560	0.924426	0.319409	0.000233416	0.0680242	75	18	0.24	33	20	30	15	10	23	14	14
ENSMUSE00001298501	chr10	21994966	21995041	Sgk1	ENSMUSG00000019970	ENSMUST00000142174;ENSMUST00000164659	0.924426	0.319409	0.000233425	0.0680242	75	18	0.24	33	20	30	15	10	23	14	14
ENSMUSE00001255128	chr10	21995474	21995549	Sgk1	ENSMUSG00000019970	ENSMUST00000126560	1.19309	0.192792	4.799e-06	0.00646121	75	16.1429	0.215238	31	17	31	16	12	11	13	13
ENSMUSE00001298229	chr10	21995474	21995549	Sgk1	ENSMUSG00000019970	ENSMUST00000120509;ENSMUST00000142174;ENSMUST00000150089;ENSMUST00000092673;ENSMUST00000020145;ENSMUST00000124350;ENSMUST00000100036;ENSMUST00000164659	1.19309	0.192792	4.79881e-06	0.00646121	75	16.1429	0.215238	31	17	31	16	12	11	13	13
ENSMUSE00000793021	chr10	21995474	21995601	Sgk1	ENSMUSG00000019970	ENSMUST00000141218	1.09659	0.236915	1.38872e-05	0.0123028	127	16.8571	0.132733	31	17	31	17	12	11	15	15
ENSMUSE00000748189	chr10	21995794	21995874	Sgk1	ENSMUSG00000019970	ENSMUST00000150089	0.873778	1.1409	0.000362329	0.0857804	80	34.8571	0.435714	50	30	75	25	21	17	38	38
ENSMUSE00000737747	chr10	21995794	21995893	Sgk1	ENSMUSG00000019970	ENSMUST00000142174	0.87835	1.17836	0.000171903	0.0576577	99	35.8571	0.362193	51	30	77	27	22	19	38	38
ENSMUSE00001230094	chr10	21995794	21995898	Sgk1	ENSMUSG00000019970	ENSMUST00000126560	0.869612	1.19618	0.000225134	0.0668277	104	36.4286	0.350275	51	31	78	27	22	19	39	39
ENSMUSE00001305560	chr10	21995794	21995898	Sgk1	ENSMUSG00000019970	ENSMUST00000120509;ENSMUST00000092673;ENSMUST00000020145;ENSMUST00000124350;ENSMUST00000100036;ENSMUST00000164659	0.869612	1.19618	0.000225133	0.0668277	104	36.4286	0.350275	51	31	78	27	22	19	39	39
ENSMUSE00000644620	chr10	21996026	21996109	Sgk1	ENSMUSG00000019970	ENSMUST00000120509;ENSMUST00000092673;ENSMUST00000020145;ENSMUST00000124350;ENSMUST00000100036;ENSMUST00000164659	0.649961	0.499143	0.0112957	0.408812	83	21.1429	0.254733	34	18	26	25	10	15	27	27
ENSMUSE00000833762	chr10	21996026	21996341	Sgk1	ENSMUSG00000019970	ENSMUST00000126560	0.647448	2.33984	9.3822e-07	0.0020676	315	82.1429	0.260771	114	87	113	77	51	65	91	91
ENSMUSE00000644619	chr10	21996223	21996354	Sgk1	ENSMUSG00000019970	ENSMUST00000120509;ENSMUST00000092673;ENSMUST00000020145;ENSMUST00000124350;ENSMUST00000100036;ENSMUST00000164659	0.721417	2.04437	2.32598e-07	0.000794491	131	66.7143	0.509269	92	74	101	58	45	49	70	70
ENSMUSE00000644618	chr10	21996559	21996671	Sgk1	ENSMUSG00000019970	ENSMUST00000120509;ENSMUST00000092673;ENSMUST00000020145;ENSMUST00000124350;ENSMUST00000100036;ENSMUST00000164659	0.713326	1.45495	9.88925e-05	0.0425991	112	43.4286	0.387755	65	50	76	24	29	43	41	41
ENSMUSE00000800799	chr10	21996591	21996671	Sgk1	ENSMUSG00000019970	ENSMUST00000135195	0.727153	1.43608	0.000102287	0.043192	80	42.7143	0.533929	65	48	76	24	29	42	40	40
ENSMUSE00001226949	chr10	21996979	21997102	Sgk1	ENSMUSG00000019970	ENSMUST00000135195	0.716176	1.12746	0.000228738	0.0672334	123	34.7143	0.28223	46	29	57	36	28	29	32	32
ENSMUSE00001305749	chr10	21996979	21997102	Sgk1	ENSMUSG00000019970	ENSMUST00000120509;ENSMUST00000092673;ENSMUST00000020145;ENSMUST00000124350;ENSMUST00000100036;ENSMUST00000164659	0.716176	1.12746	0.000228739	0.0672334	123	34.7143	0.28223	46	29	57	36	28	29	32	32
ENSMUSE00000822302	chr10	21997342	21997434	Sgk1	ENSMUSG00000019970	ENSMUST00000124350	1.09898	1.87399	2.98724e-13	7.78359e-09	92	55.8571	0.607143	104	62	100	53	34	46	48	48
ENSMUSE00001213526	chr10	21997342	21997437	Sgk1	ENSMUSG00000019970	ENSMUST00000135195	1.05558	1.89254	1.56359e-12	2.66385e-08	95	56.8571	0.598496	104	62	101	53	34	46	51	51
ENSMUSE00001222477	chr10	21997342	21997437	Sgk1	ENSMUSG00000019970	ENSMUST00000120509;ENSMUST00000092673;ENSMUST00000020145;ENSMUST00000100036;ENSMUST00000164659	1.05558	1.89254	1.5636e-12	2.66385e-08	95	56.8571	0.598496	104	62	101	53	34	46	51	51
ENSMUSE00000644615	chr10	21997898	21998053	Sgk1	ENSMUSG00000019970	ENSMUST00000120509;ENSMUST00000092673;ENSMUST00000020145;ENSMUST00000100036;ENSMUST00000164659	0.69588	0.804282	0.000961616	0.140515	155	28.2857	0.182488	31	36	44	21	11	28	29	29
ENSMUSE00000735876	chr10	21997898	21998240	Sgk1	ENSMUSG00000019970	ENSMUST00000135195	0.830241	1.32731	3.97532e-06	0.0055901	342	40.4286	0.118212	52	54	66	29	23	39	36	36
ENSMUSE00000644614	chr10	21998160	21998249	Sgk1	ENSMUSG00000019970	ENSMUST00000120509;ENSMUST00000092673;ENSMUST00000020145;ENSMUST00000100036;ENSMUST00000164659	1.02925	0.0980881	0.000202167	0.0628468	89	15.4286	0.173355	26	18	30	11	13	14	11	11
ENSMUSE00000824713	chr10	21998660	21999891	Sgk1	ENSMUSG00000019970	ENSMUST00000092673	0.823801	4.04039	6.88952e-17	5.08624e-12	1231	264.571	0.214924	410	339	402	205	173	233	250	250
ENSMUSE00000709745	chr10	21998660	21999893	Sgk1	ENSMUSG00000019970	ENSMUST00000120509	0.823801	4.04039	6.88856e-17	5.08624e-12	1233	264.571	0.214575	410	339	402	205	173	233	250	250
ENSMUSE00000424847	chr10	21998660	21999898	Sgk1	ENSMUSG00000019970	ENSMUST00000100036;ENSMUST00000164659	0.823801	4.04039	6.88818e-17	5.08624e-12	1238	264.571	0.213709	410	339	402	205	173	233	250	250
ENSMUSE00000730993	chr10	21998660	21999903	Sgk1	ENSMUSG00000019970	ENSMUST00000020145	0.823801	4.04039	6.88895e-17	5.08624e-12	1243	264.571	0.212849	410	339	402	205	173	233	250	250
ENSMUSE00000395627	chr12	55489411	55489969	Nfkbia	ENSMUSG00000021025	ENSMUST00000021413	0.419049	0.427997	0.177278	0.961425	558	20.1429	0.0360983	32	29	24	7	15	18	24	24
ENSMUSE00000114002	chr12	55490406	55490666	Nfkbia	ENSMUSG00000021025	ENSMUST00000021413	1.03921	0.899856	1.86107e-05	0.0148803	260	28.1429	0.108242	48	47	46	15	19	20	25	25
ENSMUSE00000114006	chr12	55490771	55490859	Nfkbia	ENSMUSG00000021025	ENSMUST00000021413	0.794808	-0.530219	0.0403274	0.628903	88	10	0.113636	11	20	11	6	6	11	8	8
ENSMUSE00000114001	chr12	55491120	55491330	Nfkbia	ENSMUSG00000021025	ENSMUST00000021413	0.241661	0.832627	0.26547	1	210	29.4286	0.140136	29	30	41	17	12	34	36	36
ENSMUSE00000306644	chr12	55491670	55491778	Nfkbia	ENSMUSG00000021025	ENSMUST00000021413	0.875705	-0.722522	0.0298813	0.579046	108	7.28571	0.0674603	18	11	7	6	5	6	8	8
ENSMUSE00000114003	chr12	55492300	55492647	Nfkbia	ENSMUSG00000021025	ENSMUST00000021413	0.59236	-0.390497	0.0447624	0.650372	347	11.4286	0.0329354	11	14	16	10	6	12	11	11
ENSMUSE00000717931	chr12	75308322	75309001	Rhoj	ENSMUSG00000046768	ENSMUST00000118602;ENSMUST00000118966;ENSMUST00000055390	0.0134941	-1.40757	1	1	679	4.85714	0.00715338	3	4	8	2	4	6	5	5
ENSMUSE00000388477	chr12	75308673	75309001	Rhoj	ENSMUSG00000046768	ENSMUST00000146096	-0.269903	-1.88796	0.66421	1	328	3	0.00914634	1	2	5	1	2	5	3	3
ENSMUSE00000940672	chr12	75308881	75309001	Rhoj	ENSMUSG00000046768	ENSMUST00000172981	-0.509587	-2.00709	0.495775	1	120	2.57143	0.0214286	1	0	5	1	2	4	3	3
ENSMUSE00000393055	chr12	75375348	75375406	Rhoj	ENSMUSG00000046768	ENSMUST00000118602;ENSMUST00000118966;ENSMUST00000055390	0.513014	-2.49156	0.730771	1	58	1	0.0172414	2	0	2	1	0	0	2	2
ENSMUSE00000755579	chr12	75375348	75375648	Rhoj	ENSMUSG00000046768	ENSMUST00000146096	0.513014	-2.49156	0.730772	1	300	1	0.00333333	2	0	2	1	0	0	2	2
ENSMUSE00001269947	chr12	75391679	75391843	Rhoj	ENSMUSG00000046768	ENSMUST00000118602;ENSMUST00000118966;ENSMUST00000055390	1.7774	-2.2774	0.137567	0.8995	164	1.57143	0.00958188	2	1	6	1	0	3	0	0
ENSMUSE00001273244	chr12	75391679	75391843	Rhoj	ENSMUSG00000046768	ENSMUST00000172981	1.7774	-2.2774	0.137566	0.8995	164	1.57143	0.00958188	2	1	6	1	0	3	0	0
ENSMUSE00001283577	chr12	75393969	75394064	Rhoj	ENSMUSG00000046768	ENSMUST00000172981	0.681107	-2.55008	0.782803	1	95	1.14286	0.0120301	0	0	5	0	2	1	0	0
ENSMUSE00001307206	chr12	75393969	75394064	Rhoj	ENSMUSG00000046768	ENSMUST00000118602;ENSMUST00000055390	0.681107	-2.55008	0.782803	1	95	1.14286	0.0120301	0	0	5	0	2	1	0	0
ENSMUSE00000708139	chr12	75393969	75397956	Rhoj	ENSMUSG00000046768	ENSMUST00000118966	2.09187	-1.77563	0.00915473	0.374061	3987	3	0.000752445	4	4	10	2	3	2	0	0
ENSMUSE00000710494	chr12	75394422	75395817	Rhoj	ENSMUSG00000046768	ENSMUST00000118602	2.42003	-2.27504	0.0129498	0.427363	1395	1.57143	0.00112647	2	3	4	2	1	1	0	0
ENSMUSE00000940345	chr12	75400107	75400212	Rhoj	ENSMUSG00000046768	ENSMUST00000172981	3.13085	-2.32703	0.00872885	0.366144	105	1.42857	0.0136054	2	1	6	2	0	1	0	0
ENSMUSE00000348504	chr12	75400107	75401456	Rhoj	ENSMUSG00000046768	ENSMUST00000055390	0.387868	-0.761658	0.326084	1	1349	7.71429	0.00571852	13	5	10	7	1	13	9	9
ENSMUSE00000685647	chr14	79288756	79289119	Rgcc	ENSMUSG00000022018	ENSMUST00000022595	0.748365	0.174915	0.0329185	0.596132	363	16.7143	0.0460449	26	20	35	4	10	20	14	14
ENSMUSE00000296193	chr14	79290244	79290306	Rgcc	ENSMUSG00000022018	ENSMUST00000022595	0.590435	-1.29826	0.225011	1	62	5.28571	0.0852535	4	8	6	5	5	3	5	5
ENSMUSE00000122957	chr14	79291671	79291778	Rgcc	ENSMUSG00000022018	ENSMUST00000022595	-0.0801884	-0.317286	0.921682	1	107	12.2857	0.11482	11	5	18	9	8	14	16	16
ENSMUSE00000122954	chr14	79300715	79300900	Rgcc	ENSMUSG00000022018	ENSMUST00000022595	0.523682	-0.453593	0.222887	1	185	10.5714	0.0571429	13	10	22	3	2	15	11	11
ENSMUSE00000647252	chr14	79301449	79301645	Rgcc	ENSMUSG00000022018	ENSMUST00000022595	0.398827	-0.210662	0.152701	0.920515	196	12.8571	0.0655977	15	12	12	16	8	16	13	13
ENSMUSE00000348023	chr17	56100591	56102330	Plin4	ENSMUSG00000002831	ENSMUST00000190703;ENSMUST00000002908	1.05444	1.2347	1.39411e-05	0.0123259	1739	38.5714	0.0221802	45	42	91	24	17	24	36	36
ENSMUSE00000139406	chr17	56102409	56102495	Plin4	ENSMUSG00000002831	ENSMUST00000190703;ENSMUST00000002908	2.3171	-1.51868	7.63449e-05	0.0369382	86	3.85714	0.0448505	6	6	11	4	0	4	1	1
ENSMUSE00000139409	chr17	56103110	56103297	Plin4	ENSMUSG00000002831	ENSMUST00000190703;ENSMUST00000002908	1.38066	-0.98093	0.00102132	0.14341	187	6.14286	0.0328495	12	10	11	5	6	3	4	4
ENSMUSE00001327685	chr17	56103417	56105501	Plin4	ENSMUSG00000002831	ENSMUST00000190703	1.05262	1.87284	4.45729e-08	0.000210422	2084	57.7143	0.027694	87	51	103	72	45	49	42	42
ENSMUSE00000296950	chr17	56103417	56105522	Plin4	ENSMUSG00000002831	ENSMUST00000002908	1.06299	1.88718	3.54623e-08	0.000187002	2105	58	0.0275534	90	51	103	73	45	50	42	42
ENSMUSE00001321713	chr17	56106096	56107374	Plin4	ENSMUSG00000002831	ENSMUST00000190703	1.38545	0.852314	1.36964e-08	8.42623e-05	1278	28.7143	0.0224681	34	35	59	34	20	25	14	14
ENSMUSE00000503445	chr17	56106117	56107374	Plin4	ENSMUSG00000002831	ENSMUST00000002908	1.42352	0.841171	2.03895e-08	0.000120421	1257	28.4286	0.0226162	34	35	59	34	20	25	13	13
ENSMUSE00000139405	chr17	56108588	56108646	Plin4	ENSMUSG00000002831	ENSMUST00000190703;ENSMUST00000002908	1.31908	-2.2763	0.132966	0.896903	58	1.71429	0.0295567	1	2	4	2	0	4	0	0
ENSMUSE00000139407	chr17	56109313	56109451	Plin4	ENSMUSG00000002831	ENSMUST00000190703;ENSMUST00000002908	1.85203	-1.77356	0.00794777	0.351894	138	3	0.0217391	4	9	3	3	1	3	1	1
ENSMUSE00000352508	chr17	56109538	56109605	Plin4	ENSMUSG00000002831	ENSMUST00000190703;ENSMUST00000002908	0.394133	-2.09135	0.804471	1	67	1.85714	0.0277186	4	2	3	0	1	3	2	2
ENSMUSE00000882928	chr17	56109693	56109802	Plin4	ENSMUSG00000002831	ENSMUST00000002908	0.891092	-2.13334	0.39548	1	109	2	0.0183486	2	0	5	3	3	1	1	1
ENSMUSE00001330054	chr17	56109693	56109803	Plin4	ENSMUSG00000002831	ENSMUST00000190703	0.891093	-2.13334	0.395478	1	110	2	0.0181818	2	0	5	3	3	1	1	1
ENSMUSE00000248876	chr3	96557957	96558485	Txnip	ENSMUSG00000038393	ENSMUST00000074519	0.447392	0.546784	0.0314062	0.585101	528	23.2857	0.0441017	26	24	31	20	11	25	26	26
ENSMUSE00000782044	chr3	96557960	96558485	Txnip	ENSMUSG00000038393	ENSMUST00000049093	0.447393	0.546784	0.0314068	0.585101	525	23.2857	0.0443537	26	24	31	20	11	25	26	26
ENSMUSE00000414731	chr3	96558889	96558964	Txnip	ENSMUSG00000038393	ENSMUST00000074519	-0.0819005	-0.870547	1	1	75	7.28571	0.0971429	10	3	9	5	4	6	12	12
ENSMUSE00000637435	chr3	96558892	96558964	Txnip	ENSMUSG00000038393	ENSMUST00000049093	-0.0395467	-0.889226	1	1	72	7.14286	0.0992063	10	3	9	5	4	5	12	12
ENSMUSE00000248922	chr3	96559070	96559217	Txnip	ENSMUSG00000038393	ENSMUST00000074519;ENSMUST00000049093	0.661176	-0.558802	0.082917	0.786712	147	10	0.0680272	9	7	14	15	8	8	9	9
ENSMUSE00000248915	chr3	96559333	96559435	Txnip	ENSMUSG00000038393	ENSMUST00000074519;ENSMUST00000049093	-0.0946678	-1.49157	1	1	102	4.42857	0.0434174	3	2	8	2	5	4	5	5
ENSMUSE00000752041	chr3	96559498	96559845	Txnip	ENSMUSG00000038393	ENSMUST00000151832	0.901613	1.035	8.78893e-05	0.0402595	347	31.8571	0.0918073	48	44	59	16	25	29	25	25
ENSMUSE00001354806	chr3	96559511	96560204	Txnip	ENSMUSG00000038393	ENSMUST00000196871	0.813777	1.40582	2.75099e-05	0.0188924	693	41.8571	0.0603999	62	54	73	24	31	41	35	35
ENSMUSE00000248910	chr3	96559589	96559845	Txnip	ENSMUSG00000038393	ENSMUST00000074519;ENSMUST00000049093	0.962525	0.988377	3.35249e-05	0.0218382	256	30.7143	0.119978	47	44	58	15	22	28	24	24
ENSMUSE00000757449	chr3	96559723	96559845	Txnip	ENSMUSG00000038393	ENSMUST00000144639	1.10009	0.726872	6.05699e-06	0.00755766	122	25	0.204918	41	31	53	15	18	24	17	17
ENSMUSE00000820749	chr3	96559938	96560013	Txnip	ENSMUSG00000038393	ENSMUST00000151832	0.837867	-0.564085	0.0393688	0.624568	75	9.85714	0.131429	10	9	23	6	8	11	6	6
ENSMUSE00000248904	chr3	96559938	96560094	Txnip	ENSMUSG00000038393	ENSMUST00000074519;ENSMUST00000049093	0.83557	-0.264428	0.0152785	0.455141	156	12.1429	0.0778388	16	12	26	7	8	14	9	9
ENSMUSE00000794748	chr3	96560054	96560359	Txnip	ENSMUSG00000038393	ENSMUST00000128221	0.867782	0.244048	0.000302749	0.0784233	305	17.7143	0.0580796	26	17	29	19	8	17	17	17
ENSMUSE00000248896	chr3	96560208	96560359	Txnip	ENSMUSG00000038393	ENSMUST00000074519;ENSMUST00000049093	1.02274	-0.297271	0.000944512	0.139511	151	11.4286	0.0756859	18	10	19	15	6	10	10	10
ENSMUSE00000800109	chr3	96560479	96560565	Txnip	ENSMUSG00000038393	ENSMUST00000128221	1.13508	-1.17536	0.0267022	0.556788	86	5.42857	0.0631229	8	5	8	9	5	7	2	2
ENSMUSE00000248856	chr3	96560479	96561857	Txnip	ENSMUSG00000038393	ENSMUST00000049093	0.612688	1.7603	0.00090379	0.136541	1378	55.1429	0.0400166	71	53	87	47	44	31	62	62
ENSMUSE00000823019	chr3	96560479	96561883	Txnip	ENSMUSG00000038393	ENSMUST00000074519	0.612688	1.7603	0.000903776	0.136541	1404	55.1429	0.0392755	71	53	87	47	44	31	62	62
ENSMUSE00000724224	chr3	96561383	96561858	Txnip	ENSMUSG00000038393	ENSMUST00000144639	0.23996	0.350668	0.53661	1	475	19.7143	0.0415038	25	14	33	11	24	8	24	24
ENSMUSE00000832988	chr3	103800605	103804055	Dclre1b	ENSMUSG00000027845	ENSMUST00000063502;ENSMUST00000029435	0.308821	1.04476	0.122175	0.882872	3450	33	0.00956522	43	34	44	19	23	35	38	38
ENSMUSE00000671298	chr3	103801089	103804055	Dclre1b	ENSMUSG00000027845	ENSMUST00000106834	0.301449	0.979694	0.13816	0.8995	2966	31.4286	0.0105963	41	34	40	18	23	33	36	36
ENSMUSE00000821053	chr3	103802885	103807576	Dclre1b	ENSMUSG00000027845	ENSMUST00000147894	0.320634	0.979652	0.122041	0.882872	4691	31.7143	0.00676067	39	31	46	18	26	31	35	35
ENSMUSE00001355842	chr3	103802903	103804045	Dclre1b	ENSMUSG00000027845	ENSMUST00000198752	0.362868	0.429985	0.128249	0.889381	1142	20.8571	0.0182637	27	23	27	13	17	24	21	21
ENSMUSE00001352382	chr3	103803599	103804055	Dclre1b	ENSMUSG00000027845	ENSMUST00000198835	0.215759	-0.339538	0.534388	1	456	11.4286	0.0250627	15	10	13	9	8	14	13	13
ENSMUSE00000763208	chr3	103804027	103804055	Dclre1b	ENSMUSG00000027845	ENSMUST00000128716	0.00561226	-1.88798	1	1	28	2.85714	0.102041	2	1	4	3	0	2	5	5
ENSMUSE00000671292	chr3	103805934	103807576	Dclre1b	ENSMUSG00000027845	ENSMUST00000106832	0.239262	-0.644556	0.573829	1	1642	9.14286	0.00556812	10	6	16	5	7	6	12	12
ENSMUSE00001216004	chr3	103807394	103807576	Dclre1b	ENSMUSG00000027845	ENSMUST00000063502	0.943247	-2.2288	0.365747	1	182	2	0.010989	0	2	7	0	1	2	1	1
ENSMUSE00001251136	chr3	103807394	103807576	Dclre1b	ENSMUSG00000027845	ENSMUST00000029435;ENSMUST00000106834;ENSMUST00000198752	0.943247	-2.2288	0.365745	1	182	2	0.010989	0	2	7	0	1	2	1	1
ENSMUSE00001251739	chr3	103807394	103807576	Dclre1b	ENSMUSG00000027845	ENSMUST00000128716	0.943248	-2.2288	0.365745	1	182	2	0.010989	0	2	7	0	1	2	1	1
ENSMUSE00001350082	chr3	103807394	103807636	Dclre1b	ENSMUSG00000027845	ENSMUST00000198835	1.12823	-2.18088	0.240983	1	242	2.14286	0.00885478	0	2	7	1	1	2	1	1
ENSMUSE00000779997	chr3	103808072	103808098	Dclre1b	ENSMUSG00000027845	ENSMUST00000128716	1.32053	-2.61218	0.481537	1	26	0.714286	0.0274725	2	0	3	0	0	0	1	1
ENSMUSE00001350969	chr3	103808072	103808180	Dclre1b	ENSMUSG00000027845	ENSMUST00000198752	0.365582	-2.00724	0.82405	1	108	2	0.0185185	5	1	4	0	1	2	3	3
ENSMUSE00000173540	chr3	103808072	103808237	Dclre1b	ENSMUSG00000027845	ENSMUST00000029435;ENSMUST00000106834;ENSMUST00000106832	0.222471	-1.96624	1	1	165	2.14286	0.012987	5	1	4	0	2	2	3	3
ENSMUSE00000745431	chr3	103808072	103809325	Dclre1b	ENSMUSG00000027845	ENSMUST00000147894	0.343899	-0.779297	0.621827	1	1253	7.85714	0.00627066	11	8	16	0	8	7	8	8
ENSMUSE00000802490	chr3	103808900	103809192	Dclre1b	ENSMUSG00000027845	ENSMUST00000128716	0.473601	-1.64383	0.624243	1	292	3.42857	0.0117417	5	3	8	0	4	1	4	4
ENSMUSE00000671299	chr3	103808900	103809202	Dclre1b	ENSMUSG00000027845	ENSMUST00000106834	0.473601	-1.64383	0.624244	1	302	3.42857	0.0113529	5	3	8	0	4	1	4	4
ENSMUSE00000779516	chr3	103808900	103809378	Dclre1b	ENSMUSG00000027845	ENSMUST00000063502	0.065692	-1.32831	1	1	478	5	0.0104603	5	5	9	0	6	5	5	5
ENSMUSE00000671293	chr3	103808900	103809389	Dclre1b	ENSMUSG00000027845	ENSMUST00000106832	0.0656904	-1.32831	1	1	489	5	0.0102249	5	5	9	0	6	5	5	5
ENSMUSE00000755087	chr3	103808900	103809444	Dclre1b	ENSMUSG00000027845	ENSMUST00000029435	0.0656914	-1.32831	1	1	544	5	0.00919118	5	5	9	0	6	5	5	5
ENSMUSE00000671300	chr3	103809326	103809411	Dclre1b	ENSMUSG00000027845	ENSMUST00000106834	-0.925369	-2.61095	0.453153	1	85	1	0.0117647	0	1	1	0	2	1	1	1
ENSMUSE00000799585	chr4	119108711	119108972	Slc2a1	ENSMUSG00000028645	ENSMUST00000030398	0.786497	2.68242	3.27612e-08	0.000181837	261	104.143	0.399015	145	143	150	80	73	109	87	87
ENSMUSE00000246509	chr4	119108804	119108972	Slc2a1	ENSMUSG00000028645	ENSMUST00000134105	0.779423	2.67429	5.69706e-08	0.000249855	168	103.571	0.616497	144	143	148	79	73	108	87	87
ENSMUSE00000725712	chr4	119108859	119108972	Slc2a1	ENSMUSG00000028645	ENSMUST00000144329	0.76809	2.65964	7.33584e-08	0.000300874	113	102.429	0.906448	143	140	145	79	73	108	86	86
ENSMUSE00001015256	chr4	119108914	119108972	Slc2a1	ENSMUSG00000028645	ENSMUST00000174372	0.803065	2.54615	8.41904e-09	5.56604e-05	58	93.7143	1.61576	138	126	135	74	68	97	78	78
ENSMUSE00000787833	chr4	119112083	119112214	Slc2a1	ENSMUSG00000028645	ENSMUST00000144329	-0.0678008	-1.70623	1	1	131	3.28571	0.0250818	4	3	1	4	4	3	4	4
ENSMUSE00000759376	chr4	119116007	119116120	Slc2a1	ENSMUSG00000028645	ENSMUST00000134105	1.06927	-1.2731	0.0316019	0.586236	113	4.71429	0.0417193	9	5	7	6	5	4	3	3
ENSMUSE00001248317	chr4	119120391	119120486	Slc2a1	ENSMUSG00000028645	ENSMUST00000144329	0.573938	1.26459	0.00126935	0.159689	95	37.7143	0.396992	56	39	50	33	26	46	35	35
ENSMUSE00001284877	chr4	119120391	119120486	Slc2a1	ENSMUSG00000028645	ENSMUST00000030398;ENSMUST00000134105;ENSMUST00000174372	0.573938	1.26459	0.00126935	0.159689	95	37.7143	0.396992	56	39	50	33	26	46	35	35
ENSMUSE00000180895	chr4	119132123	119132283	Slc2a1	ENSMUSG00000028645	ENSMUST00000030398;ENSMUST00000134105;ENSMUST00000144329;ENSMUST00000174372	0.624877	1.37036	0.000854547	0.131968	160	41.2857	0.258036	57	53	62	24	31	43	38	38
ENSMUSE00000841906	chr4	119132443	119132572	Slc2a1	ENSMUSG00000028645	ENSMUST00000144329	0.792807	1.43179	7.18459e-06	0.00838875	129	42.8571	0.332226	62	55	69	29	23	48	38	38
ENSMUSE00000745071	chr4	119132443	119132600	Slc2a1	ENSMUSG00000028645	ENSMUST00000134105	0.802862	1.48501	3.72452e-06	0.00535647	157	44	0.280255	68	55	70	31	25	51	38	38
ENSMUSE00000180888	chr4	119132443	119132683	Slc2a1	ENSMUSG00000028645	ENSMUST00000030398;ENSMUST00000174372	0.773567	1.99232	2.85697e-06	0.00447667	240	63.4286	0.264286	97	80	101	42	37	76	54	54
ENSMUSE00000180882	chr4	119133097	119133259	Slc2a1	ENSMUSG00000028645	ENSMUST00000030398	0.490658	2.31836	0.00128965	0.161463	162	79.5714	0.491182	127	70	107	66	46	74	97	97
ENSMUSE00001238619	chr4	119133352	119133539	Slc2a1	ENSMUSG00000028645	ENSMUST00000174372	0.517826	3.09467	2.80517e-07	0.000920433	187	141	0.754011	191	148	200	105	92	158	142	142
ENSMUSE00001260426	chr4	119133352	119133539	Slc2a1	ENSMUSG00000028645	ENSMUST00000030398	0.517826	3.09467	2.80522e-07	0.000920433	187	141	0.754011	191	148	200	105	92	158	142	142
ENSMUSE00001249561	chr4	119133855	119133959	Slc2a1	ENSMUSG00000028645	ENSMUST00000174372	0.657557	1.50859	6.26321e-05	0.0326777	104	45	0.432692	67	54	63	34	29	47	44	44
ENSMUSE00001272500	chr4	119133855	119133959	Slc2a1	ENSMUSG00000028645	ENSMUST00000030398	0.657557	1.50859	6.26326e-05	0.0326777	104	45	0.432692	67	54	63	34	29	47	44	44
ENSMUSE00001259369	chr4	119134369	119134470	Slc2a1	ENSMUSG00000028645	ENSMUST00000030398	0.768233	-0.322925	0.0759165	0.766998	101	11	0.108911	19	7	18	13	10	19	5	5
ENSMUSE00001262992	chr4	119134369	119134470	Slc2a1	ENSMUSG00000028645	ENSMUST00000174372	0.768233	-0.322925	0.0759154	0.766998	101	11	0.108911	19	7	18	13	10	19	5	5
ENSMUSE00001209970	chr4	119135729	119135932	Slc2a1	ENSMUSG00000028645	ENSMUST00000174372	0.840428	1.65846	0.00042599	0.0932283	203	54	0.26601	49	68	109	32	26	59	42	42
ENSMUSE00001231239	chr4	119135729	119135932	Slc2a1	ENSMUSG00000028645	ENSMUST00000030398	0.840428	1.65846	0.000425984	0.0932283	203	54	0.26601	49	68	109	32	26	59	42	42
ENSMUSE00000246442	chr4	119136246	119137330	Slc2a1	ENSMUSG00000028645	ENSMUST00000174372	0.549724	4.08236	1.82205e-13	5.04427e-09	1084	280	0.258303	377	299	397	218	202	294	275	275
ENSMUSE00000941833	chr4	119136246	119137983	Slc2a1	ENSMUSG00000028645	ENSMUST00000030398	0.559924	4.13827	6.7674e-14	2.30588e-09	1737	290	0.166955	398	308	412	228	214	302	283	283
ENSMUSE00001268786	chr4	122946850	122947304	Mfsd2a	ENSMUSG00000028655	ENSMUST00000030408	1.15671	0.463207	8.28266e-06	0.00912646	454	20.1429	0.0443675	35	20	32	28	17	16	14	14
ENSMUSE00001272764	chr4	122946850	122947304	Mfsd2a	ENSMUSG00000028655	ENSMUST00000152308	1.15671	0.463207	8.28262e-06	0.00912646	454	20.1429	0.0443675	35	20	32	28	17	16	14	14
ENSMUSE00001213999	chr4	122948532	122948708	Mfsd2a	ENSMUSG00000028655	ENSMUST00000030408	0.0822316	-0.182371	0.860568	1	176	12.5714	0.0714286	20	11	14	6	10	9	19	19
ENSMUSE00001269756	chr4	122948532	122948708	Mfsd2a	ENSMUSG00000028655	ENSMUST00000152308	0.0822318	-0.182371	0.860567	1	176	12.5714	0.0714286	20	11	14	6	10	9	19	19
ENSMUSE00001288062	chr4	122948801	122948944	Mfsd2a	ENSMUSG00000028655	ENSMUST00000030408	0.0322059	-0.761151	1	1	143	8.42857	0.0589411	8	8	10	5	4	8	12	12
ENSMUSE00001292458	chr4	122948801	122948944	Mfsd2a	ENSMUSG00000028655	ENSMUST00000152308	0.0322059	-0.761151	1	1	143	8.42857	0.0589411	8	8	10	5	4	8	12	12
ENSMUSE00000181020	chr4	122949267	122949379	Mfsd2a	ENSMUSG00000028655	ENSMUST00000030408	0.573356	-0.705249	0.140144	0.90003	112	8.28571	0.0739796	12	6	11	10	7	4	10	10
ENSMUSE00000181021	chr4	122949479	122949562	Mfsd2a	ENSMUSG00000028655	ENSMUST00000030408	0.729897	-1.30037	0.139961	0.899685	83	5	0.060241	6	2	9	7	3	6	4	4
ENSMUSE00001212258	chr4	122950152	122950235	Mfsd2a	ENSMUSG00000028655	ENSMUST00000152308	-0.722729	-1.70965	0.335176	1	83	3.14286	0.0378657	5	2	1	1	3	3	6	6
ENSMUSE00001270134	chr4	122950152	122950235	Mfsd2a	ENSMUSG00000028655	ENSMUST00000030408	-0.722729	-1.70965	0.335176	1	83	3.14286	0.0378657	5	2	1	1	3	3	6	6
ENSMUSE00001222933	chr4	122950414	122950535	Mfsd2a	ENSMUSG00000028655	ENSMUST00000030408	0.213297	-0.418587	0.595836	1	121	11.2857	0.0932704	10	10	16	8	11	8	13	13
ENSMUSE00001234946	chr4	122950414	122950535	Mfsd2a	ENSMUSG00000028655	ENSMUST00000152308	0.213297	-0.418587	0.595838	1	121	11.2857	0.0932704	10	10	16	8	11	8	13	13
ENSMUSE00001274643	chr4	122950661	122950751	Mfsd2a	ENSMUSG00000028655	ENSMUST00000030408	-0.350704	-0.924403	0.437111	1	90	7.57143	0.084127	5	3	8	7	8	7	10	10
ENSMUSE00001284241	chr4	122950661	122950751	Mfsd2a	ENSMUSG00000028655	ENSMUST00000152308	-0.350704	-0.924403	0.43711	1	90	7.57143	0.084127	5	3	8	7	8	7	10	10
ENSMUSE00001219560	chr4	122951191	122951348	Mfsd2a	ENSMUSG00000028655	ENSMUST00000030408	0.451264	-0.723842	0.275272	1	157	8.28571	0.0527753	11	11	10	5	6	10	8	8
ENSMUSE00001297502	chr4	122951191	122951348	Mfsd2a	ENSMUSG00000028655	ENSMUST00000152308	0.451264	-0.723842	0.275272	1	157	8.28571	0.0527753	11	11	10	5	6	10	8	8
ENSMUSE00001233591	chr4	122951789	122951867	Mfsd2a	ENSMUSG00000028655	ENSMUST00000030408	0.740659	-1.4901	0.162875	0.937062	78	4.28571	0.0549451	4	6	7	3	2	4	4	4
ENSMUSE00001272545	chr4	122951789	122951867	Mfsd2a	ENSMUSG00000028655	ENSMUST00000152308	0.740659	-1.4901	0.162875	0.937062	78	4.28571	0.0549451	4	6	7	3	2	4	4	4
ENSMUSE00001222474	chr4	122951990	122952128	Mfsd2a	ENSMUSG00000028655	ENSMUST00000152308	0.363106	-1.09204	0.548027	1	138	5.71429	0.0414079	10	1	9	6	2	4	9	9
ENSMUSE00001224521	chr4	122951990	122952128	Mfsd2a	ENSMUSG00000028655	ENSMUST00000030408	0.363106	-1.09204	0.548026	1	138	5.71429	0.0414079	10	1	9	6	2	4	9	9
ENSMUSE00001244981	chr4	122956732	122956856	Mfsd2a	ENSMUSG00000028655	ENSMUST00000030408	-0.128543	-1.23057	0.900619	1	124	5.14286	0.0414747	8	6	4	1	1	12	6	6
ENSMUSE00001260926	chr4	122956732	122956856	Mfsd2a	ENSMUSG00000028655	ENSMUST00000152308;ENSMUST00000138964	-0.128543	-1.23057	0.900619	1	124	5.14286	0.0414747	8	6	4	1	1	12	6	6
ENSMUSE00000740323	chr4	122956759	122956856	Mfsd2a	ENSMUSG00000028655	ENSMUST00000127047	-0.128543	-1.23057	0.90062	1	97	5.14286	0.0530191	8	6	4	1	1	12	6	6
ENSMUSE00000834191	chr4	122959270	122959398	Mfsd2a	ENSMUSG00000028655	ENSMUST00000127047	-0.159302	-0.0910042	0.529259	1	128	14.5714	0.113839	14	12	19	5	17	15	17	17
ENSMUSE00001247401	chr4	122959270	122959401	Mfsd2a	ENSMUSG00000028655	ENSMUST00000030408	-0.159302	-0.0910042	0.52926	1	131	14.5714	0.111232	14	12	19	5	17	15	17	17
ENSMUSE00001305243	chr4	122959270	122959401	Mfsd2a	ENSMUSG00000028655	ENSMUST00000152308;ENSMUST00000138964	-0.159302	-0.0910042	0.529261	1	131	14.5714	0.111232	14	12	19	5	17	15	17	17
ENSMUSE00000740902	chr4	122959892	122959990	Mfsd2a	ENSMUSG00000028655	ENSMUST00000138964	2.93206	-2.88616	0.271198	1	98	0.285714	0.00291545	1	2	0	0	0	0	0	0
ENSMUSE00000752521	chr4	122960941	122961152	Mfsd2a	ENSMUSG00000028655	ENSMUST00000152308	0.472586	-0.865168	0.322274	1	211	7.71429	0.0365606	7	7	13	6	9	5	7	7
ENSMUSE00000181026	chr4	122960941	122961188	Mfsd2a	ENSMUSG00000028655	ENSMUST00000030408;ENSMUST00000127047	0.472585	-0.865168	0.322276	1	247	7.71429	0.0312319	7	7	13	6	9	5	7	7
ENSMUSE00000381444	chr4	133240818	133241431	Map3k6	ENSMUSG00000028862	ENSMUST00000030677	0.470193	-1.40525	0.410922	1	613	4.85714	0.00792356	3	7	7	3	4	3	5	5
ENSMUSE00000271459	chr4	133242818	133242957	Map3k6	ENSMUSG00000028862	ENSMUST00000030677	0.230606	-2.22914	1	1	139	1.71429	0.012333	2	1	4	0	1	2	2	2
ENSMUSE00000460448	chr4	133243053	133243076	Map3k6	ENSMUSG00000028862	ENSMUST00000030677	0.912237	-2.88629	1	1	23	0.428571	0.0186335	0	1	1	0	1	0	0	0
ENSMUSE00000271447	chr4	133243311	133243501	Map3k6	ENSMUSG00000028862	ENSMUST00000030677	0.855651	-2.55039	0.747954	1	190	0.857143	0.00451128	2	1	2	0	0	3	0	0
ENSMUSE00000342224	chr4	133243675	133243843	Map3k6	ENSMUSG00000028862	ENSMUST00000030677	2.24091	-2.3276	0.101409	0.837183	168	0.714286	0.0042517	7	0	2	1	0	2	0	0
ENSMUSE00000375526	chr4	133244982	133245088	Map3k6	ENSMUSG00000028862	ENSMUST00000030677	2.07083	-2.67439	0.218774	1	106	0.714286	0.00673854	1	2	1	1	0	1	0	0
ENSMUSE00000182896	chr4	133245506	133245676	Map3k6	ENSMUSG00000028862	ENSMUST00000030677	1.77678	-2.27738	0.136287	0.8995	170	1.28571	0.00756303	4	2	4	0	0	3	0	0
ENSMUSE00000182894	chr4	133245778	133245890	Map3k6	ENSMUSG00000028862	ENSMUST00000030677	4.09738	-2.55066	0.0374463	0.619657	112	0.714286	0.00637755	3	0	5	0	0	0	0	0
ENSMUSE00000271418	chr4	133246258	133246417	Map3k6	ENSMUSG00000028862	ENSMUST00000030677	1.91848	-2.04576	0.0075467	0.346883	159	2	0.0125786	4	5	3	2	0	2	1	1
ENSMUSE00000271411	chr4	133246630	133246792	Map3k6	ENSMUSG00000028862	ENSMUST00000030677	3.01563	-2.3774	0.0129804	0.427614	162	1.14286	0.00705467	3	5	1	1	1	0	0	0
ENSMUSE00000182877	chr4	133246875	133246982	Map3k6	ENSMUSG00000028862	ENSMUST00000030677	2.14401	-2.37789	0.0399233	0.627307	107	1.14286	0.0106809	3	1	2	3	1	1	0	0
ENSMUSE00000182895	chr4	133247080	133247129	Map3k6	ENSMUSG00000028862	ENSMUST00000030677	2.25373	-2.61159	0.210248	1	49	1	0.0204082	0	0	5	1	0	1	0	0
ENSMUSE00000182869	chr4	133247202	133247297	Map3k6	ENSMUSG00000028862	ENSMUST00000030677	2.8017	-2.4347	0.0595533	0.720968	95	1.42857	0.0150376	0	1	7	1	0	1	0	0
ENSMUSE00000813773	chr4	133247202	133247714	Map3k6	ENSMUSG00000028862	ENSMUST00000123612	2.4008	-1.77818	0.00318117	0.243791	512	3.14286	0.00613839	3	3	14	1	1	1	1	1
ENSMUSE00000832203	chr4	133247278	133247501	Map3k6	ENSMUSG00000028862	ENSMUST00000127681	1.79827	-2.48958	0.127901	0.888469	223	1.28571	0.00576553	0	3	3	1	1	1	0	0
ENSMUSE00000182867	chr4	133247414	133247501	Map3k6	ENSMUSG00000028862	ENSMUST00000030677	1.75295	-2.74172	0.404174	1	87	0.714286	0.00821018	0	2	2	0	1	0	0	0
ENSMUSE00001267468	chr4	133247581	133247714	Map3k6	ENSMUSG00000028862	ENSMUST00000030677	1.41709	-2.38083	0.407717	1	133	1.14286	0.00859291	3	0	5	0	1	0	1	1
ENSMUSE00001307572	chr4	133247581	133247714	Map3k6	ENSMUSG00000028862	ENSMUST00000127681	1.41709	-2.38083	0.407716	1	133	1.14286	0.00859291	3	0	5	0	1	0	1	1
ENSMUSE00000845175	chr4	133248013	133248069	Map3k6	ENSMUSG00000028862	ENSMUST00000123612	1.53042	-2.6092	0.400816	1	56	0.857143	0.0153061	1	0	0	4	0	0	1	1
ENSMUSE00000730918	chr4	133248013	133248097	Map3k6	ENSMUSG00000028862	ENSMUST00000127681	1.92998	-2.48894	0.212008	1	84	0.857143	0.0102041	3	0	0	4	0	0	1	1
ENSMUSE00000524636	chr4	133248013	133248140	Map3k6	ENSMUSG00000028862	ENSMUST00000030677	1.92998	-2.48894	0.212009	1	127	0.857143	0.00674916	3	0	0	4	0	0	1	1
ENSMUSE00000182861	chr4	133248388	133248524	Map3k6	ENSMUSG00000028862	ENSMUST00000030677	2.31268	-2.6107	0.146495	0.90932	136	0.857143	0.00630252	1	3	2	0	0	1	0	0
ENSMUSE00000271350	chr4	133248792	133248897	Map3k6	ENSMUSG00000028862	ENSMUST00000030677	0.481692	-2.32742	0.835363	1	105	1.71429	0.0163265	0	1	6	0	3	0	1	1
ENSMUSE00000271341	chr4	133249662	133249819	Map3k6	ENSMUSG00000028862	ENSMUST00000030677	1.01954	-2.22578	0.30413	1	157	1.85714	0.0118289	1	2	3	3	2	1	1	1
ENSMUSE00000271333	chr4	133249930	133250122	Map3k6	ENSMUSG00000028862	ENSMUST00000030677	1.34999	-2.61026	0.453153	1	192	0.714286	0.00372024	2	1	1	1	1	1	0	0
ENSMUSE00000271326	chr4	133250208	133250346	Map3k6	ENSMUSG00000028862	ENSMUST00000030677	0.0153383	-2.3806	1	1	138	1.14286	0.00828157	3	2	0	0	0	0	3	3
ENSMUSE00000271317	chr4	133250649	133250805	Map3k6	ENSMUSG00000028862	ENSMUST00000030677	4.02814	-2.60998	0.0156307	0.456855	156	0.714286	0.00457875	2	1	2	2	0	0	0	0
ENSMUSE00000839147	chr4	133250849	133251100	Map3k6	ENSMUSG00000028862	ENSMUST00000134895	0.105865	-1.92334	1	1	251	2.57143	0.0102447	3	3	1	3	3	2	3	3
ENSMUSE00000182885	chr4	133250924	133251100	Map3k6	ENSMUSG00000028862	ENSMUST00000030677	-0.381947	-2.04611	0.814558	1	176	2.14286	0.0121753	3	2	0	2	3	2	3	3
ENSMUSE00001245106	chr4	133251342	133251447	Map3k6	ENSMUSG00000028862	ENSMUST00000030677	0.871845	-2.27532	0.295887	1	105	1.42857	0.0136054	3	4	0	1	1	2	1	1
ENSMUSE00001264859	chr4	133251342	133251447	Map3k6	ENSMUSG00000028862	ENSMUST00000134895	0.871845	-2.27532	0.295887	1	105	1.42857	0.0136054	3	4	0	1	1	2	1	1
ENSMUSE00001218423	chr4	133251611	133251773	Map3k6	ENSMUSG00000028862	ENSMUST00000134895	-0.314243	-2.1812	0.806922	1	162	1.85714	0.0114638	2	1	2	1	1	6	1	1
ENSMUSE00001227186	chr4	133251611	133251773	Map3k6	ENSMUSG00000028862	ENSMUST00000030677	-0.314243	-2.1812	0.806921	1	162	1.85714	0.0114638	2	1	2	1	1	6	1	1
ENSMUSE00001237384	chr4	133251859	133251971	Map3k6	ENSMUSG00000028862	ENSMUST00000134895	2.83574	-2.08937	0.016291	0.46439	112	2.14286	0.0191327	2	7	6	0	0	2	0	0
ENSMUSE00001284458	chr4	133251859	133251971	Map3k6	ENSMUSG00000028862	ENSMUST00000030677	2.83574	-2.08937	0.0162907	0.46439	112	2.14286	0.0191327	2	7	6	0	0	2	0	0
ENSMUSE00001251178	chr4	133252055	133252128	Map3k6	ENSMUSG00000028862	ENSMUST00000134895	2.30607	-2.61121	0.135034	0.8995	73	0.857143	0.0117417	1	2	3	0	0	1	0	0
ENSMUSE00001288082	chr4	133252055	133252128	Map3k6	ENSMUSG00000028862	ENSMUST00000030677	2.30606	-2.61121	0.135035	0.8995	73	0.857143	0.0117417	1	2	3	0	0	1	0	0
ENSMUSE00001229044	chr4	133252400	133252476	Map3k6	ENSMUSG00000028862	ENSMUST00000030677	0.806906	-2.74125	0.730965	1	76	0.714286	0.0093985	0	1	0	2	0	2	0	0
ENSMUSE00001267197	chr4	133252400	133252476	Map3k6	ENSMUSG00000028862	ENSMUST00000134895	0.80689	-2.74125	0.730959	1	76	0.714286	0.0093985	0	1	0	2	0	2	0	0
ENSMUSE00000394211	chr4	133252652	133252928	Map3k6	ENSMUSG00000028862	ENSMUST00000134895	1.03516	-1.45967	0.091851	0.810817	276	4.42857	0.0160455	4	2	7	9	1	2	5	5
ENSMUSE00000800905	chr4	133252652	133252929	Map3k6	ENSMUSG00000028862	ENSMUST00000030677	1.03516	-1.45967	0.0918505	0.810817	277	4.42857	0.0159876	4	2	7	9	1	2	5	5
ENSMUSE00000815723	chr7	17031507	17035965	Hif3a	ENSMUSG00000004328	ENSMUST00000108492	0.759748	1.39966	2.00962e-05	0.0154275	4458	40.1429	0.00900468	71	49	52	35	30	39	38	38
ENSMUSE00000536730	chr7	17035734	17035965	Hif3a	ENSMUSG00000004328	ENSMUST00000037762	0.414703	-1.61104	0.723879	1	231	3.14286	0.0136054	8	3	4	1	4	4	3	3
ENSMUSE00000536731	chr7	17037134	17037215	Hif3a	ENSMUSG00000004328	ENSMUST00000108492;ENSMUST00000037762	1.10562	-2.0868	0.231473	1	81	2	0.0246914	3	4	0	4	2	0	2	2
ENSMUSE00000536733	chr7	17039558	17039669	Hif3a	ENSMUSG00000004328	ENSMUST00000108492;ENSMUST00000037762	0.23362	-2.13523	1	1	111	1.85714	0.016731	3	3	2	0	1	3	2	2
ENSMUSE00000536735	chr7	17040969	17041240	Hif3a	ENSMUSG00000004328	ENSMUST00000108492;ENSMUST00000037762	-0.026073	-1.55036	1	1	271	3.42857	0.0126516	8	2	5	0	6	1	5	5
ENSMUSE00000536737	chr7	17042589	17042690	Hif3a	ENSMUSG00000004328	ENSMUST00000108492;ENSMUST00000037762	2.26475	-2.61072	0.159418	0.93064	101	0.428571	0.00424328	4	1	1	0	1	0	0	0
ENSMUSE00000536738	chr7	17044377	17044567	Hif3a	ENSMUSG00000004328	ENSMUST00000108492;ENSMUST00000037762	1.0017	-1.9665	0.344927	1	190	2.57143	0.0135338	2	2	9	0	1	4	1	1
ENSMUSE00000536740	chr7	17044855	17044967	Hif3a	ENSMUSG00000004328	ENSMUST00000108492;ENSMUST00000037762	4.50432	-2.43349	0.00348572	0.251771	112	1	0.00892857	3	4	3	0	0	0	0	0
ENSMUSE00000536742	chr7	17048614	17048761	Hif3a	ENSMUSG00000004328	ENSMUST00000108492;ENSMUST00000037762	-1.35202	-2.09363	0.20846	1	147	2.14286	0.0145773	2	0	2	0	0	1	6	6
ENSMUSE00000738791	chr7	17048848	17049106	Hif3a	ENSMUSG00000004328	ENSMUST00000139224	2.11163	-2.00173	0.0142223	0.44238	258	2.42857	0.00941307	2	4	3	6	0	4	0	0
ENSMUSE00000536743	chr7	17049000	17049106	Hif3a	ENSMUSG00000004328	ENSMUST00000108492;ENSMUST00000037762	1.12002	-2.49052	0.522495	1	106	1.14286	0.0107817	1	2	2	1	0	3	0	0
ENSMUSE00000740503	chr7	17050549	17050663	Hif3a	ENSMUSG00000004328	ENSMUST00000139224	4.50426	-2.43334	0.00430561	0.27594	114	0.857143	0.0075188	4	4	2	0	0	0	0	0
ENSMUSE00000536744	chr7	17050549	17050757	Hif3a	ENSMUSG00000004328	ENSMUST00000108492;ENSMUST00000037762	5.17015	-2.13292	1.52946e-05	0.0131041	208	1.42857	0.00686813	6	4	4	2	0	0	0	0
ENSMUSE00000536746	chr7	17051133	17051245	Hif3a	ENSMUSG00000004328	ENSMUST00000108492;ENSMUST00000037762	4.50153	-2.4338	0.00311688	0.241311	112	0.857143	0.00765306	4	0	4	2	0	0	0	0
ENSMUSE00000238090	chr7	17051922	17052006	Hif3a	ENSMUSG00000004328	ENSMUST00000108492;ENSMUST00000037762	1.60276	-2.54936	0.322971	1	84	0.571429	0.00680272	4	1	0	1	0	0	1	1
ENSMUSE00000768442	chr7	17051954	17052006	Hif3a	ENSMUSG00000004328	ENSMUST00000153833	1.60276	-2.54936	0.322974	1	52	0.571429	0.010989	4	1	0	1	0	0	1	1
ENSMUSE00000599689	chr7	17053758	17053813	Hif3a	ENSMUSG00000004328	ENSMUST00000153833	2.43151	-2.96423	0.503745	1	55	0.142857	0.0025974	1	0	0	1	0	0	0	0
ENSMUSE00000599690	chr7	17054682	17054813	Hif3a	ENSMUSG00000004328	ENSMUST00000153833	-0.508461	-2.38038	0.761101	1	131	1.42857	0.0109051	1	2	1	0	1	0	3	3
ENSMUSE00000238005	chr7	17054682	17054827	Hif3a	ENSMUSG00000004328	ENSMUST00000108492;ENSMUST00000037762	-0.208541	-2.32757	1	1	145	1.57143	0.0108374	1	3	1	0	1	0	3	3
ENSMUSE00000197930	chr7	17056260	17056450	Hif3a	ENSMUSG00000004328	ENSMUST00000108492;ENSMUST00000037762;ENSMUST00000153833	2.17332	-2.13384	0.0283399	0.569749	190	1.71429	0.00902256	4	6	3	0	0	3	0	0
ENSMUSE00000536749	chr7	17056577	17056679	Hif3a	ENSMUSG00000004328	ENSMUST00000037762	1.66779	-3.04731	1	1	102	0	0	1	0	0	0	0	0	0	0
ENSMUSE00000676944	chr7	17062356	17062384	Hif3a	ENSMUSG00000004328	ENSMUST00000153833	0.140156	-2.96464	1	1	28	0.285714	0.0102041	0	0	1	0	1	0	0	0
ENSMUSE00000795345	chr7	17062356	17062427	Hif3a	ENSMUSG00000004328	ENSMUST00000108492	0.14021	-2.96464	1	1	71	0.285714	0.00402414	0	0	1	0	1	0	0	0
ENSMUSE00000635235	chr7	38220654	38222158	Plekhf1	ENSMUSG00000074170	ENSMUST00000098513	0.973548	0.838151	1.58718e-06	0.00293913	1504	27.4286	0.0182371	42	27	49	28	17	25	23	23
ENSMUSE00000635236	chr7	38227941	38227994	Plekhf1	ENSMUSG00000074170	ENSMUST00000098513	-1.52877	-3.04693	1	1	53	0.142857	0.00269542	0	0	0	0	1	0	0	0
ENSMUSE00000682698	chr8	70835155	70835994	Arrdc2	ENSMUSG00000002910	ENSMUST00000002989	1.13203	1.05893	8.26595e-07	0.00194757	839	32.8571	0.0391623	44	58	52	24	22	30	22	22
ENSMUSE00000213525	chr8	70836220	70836377	Arrdc2	ENSMUSG00000002910	ENSMUST00000002989	0.337818	-0.366646	0.294849	1	157	10.8571	0.0691538	17	10	14	7	8	9	14	14
ENSMUSE00000213527	chr8	70836858	70837020	Arrdc2	ENSMUSG00000002910	ENSMUST00000002989	1.23324	-1.32784	0.0480086	0.666676	162	5	0.0308642	5	4	15	3	3	2	4	4
ENSMUSE00000452313	chr8	70837110	70837366	Arrdc2	ENSMUSG00000002910	ENSMUST00000002989	1.20811	-0.339928	0.000654124	0.116786	256	10.5714	0.0412946	21	18	19	5	3	7	11	11
ENSMUSE00000581936	chr8	70837444	70837546	Arrdc2	ENSMUSG00000002910	ENSMUST00000002989	1.11115	-0.691318	0.00262742	0.223374	102	8.28571	0.0812325	13	7	18	8	3	8	7	7
ENSMUSE00000224261	chr8	70838694	70838841	Arrdc2	ENSMUSG00000002910	ENSMUST00000002989	1.34416	-1.00189	0.00179531	0.190987	147	6	0.0408163	12	6	10	9	3	2	6	6
ENSMUSE00000213523	chr8	70838979	70839045	Arrdc2	ENSMUSG00000002910	ENSMUST00000002989	0.395279	-0.984278	0.359305	1	66	7	0.106061	6	9	11	3	6	4	8	8
ENSMUSE00000452364	chr8	70839128	70839720	Arrdc2	ENSMUSG00000002910	ENSMUST00000002989	1.28379	-0.500696	0.000156205	0.0542219	592	9.28571	0.0156853	18	14	16	8	7	8	6	6
ENSMUSE00000411179	chr9	119971166	119973211	Csrnp1	ENSMUSG00000032515	ENSMUST00000035101	-0.291205	1.27851	0.0910354	0.808235	2045	40.8571	0.019979	40	36	41	16	37	46	55	55
ENSMUSE00000220389	chr9	119973364	119973678	Csrnp1	ENSMUSG00000032515	ENSMUST00000035101	0.572502	-1.15884	0.428792	1	314	5.57143	0.0177434	8	2	15	2	6	8	3	3
ENSMUSE00000262432	chr9	119974154	119974413	Csrnp1	ENSMUSG00000032515	ENSMUST00000035101	-0.629039	-0.649212	0.147885	0.911564	259	9.28571	0.0358522	9	5	10	2	4	20	12	12
ENSMUSE00000410859	chr9	119977002	119977250	Csrnp1	ENSMUSG00000032515	ENSMUST00000035101	-0.97949	-1.38428	0.158911	0.929858	248	5.14286	0.0207373	2	4	4	1	0	9	9	9
ENSMUSE00001238972	chrX	140539528	140541107	Tsc22d3	ENSMUSG00000031431	ENSMUST00000112995	0.632568	4.01533	5.59078e-08	0.00024765	1579	261.143	0.165385	402	295	384	190	205	216	269	269
ENSMUSE00001266588	chrX	140539528	140541107	Tsc22d3	ENSMUSG00000031431	ENSMUST00000055738	0.632568	4.01533	5.59088e-08	0.00024765	1579	261.143	0.165385	402	295	384	190	205	216	269	269
ENSMUSE00000790431	chrX	140539537	140542156	Tsc22d3	ENSMUSG00000031431	ENSMUST00000133023	0.611719	4.07259	4.4654e-08	0.000210422	2619	273.143	0.104293	410	307	399	198	211	227	285	285
ENSMUSE00000815383	chrX	140540262	140541107	Tsc22d3	ENSMUSG00000031431	ENSMUST00000112996	0.694065	3.62676	2.65215e-07	0.000889984	845	199.429	0.23601	306	229	311	143	153	146	207	207
ENSMUSE00000725220	chrX	140540351	140541107	Tsc22d3	ENSMUSG00000031431	ENSMUST00000123898	0.684961	3.57087	3.50951e-07	0.00107955	756	192.286	0.254346	292	219	301	137	146	141	201	201
ENSMUSE00001216661	chrX	140542105	140542156	Tsc22d3	ENSMUSG00000031431	ENSMUST00000055738;ENSMUST00000112996;ENSMUST00000123898	-0.218642	-0.989162	0.718287	1	51	7.14286	0.140056	5	6	10	2	2	6	12	12
ENSMUSE00001240294	chrX	140542105	140542156	Tsc22d3	ENSMUSG00000031431	ENSMUST00000112995	-0.218642	-0.989162	0.718286	1	51	7.14286	0.140056	5	6	10	2	2	6	12	12
ENSMUSE00000842477	chrX	140542511	140542668	Tsc22d3	ENSMUSG00000031431	ENSMUST00000112995	1.10379	-1.84873	0.0932041	0.812148	157	2.71429	0.0172884	4	3	6	2	2	2	2	2
ENSMUSE00000808254	chrX	140542846	140543101	Tsc22d3	ENSMUSG00000031431	ENSMUST00000133023	1.52442	1.00022	3.25713e-12	5.34355e-08	255	28.4286	0.111485	64	40	58	25	20	24	16	16
ENSMUSE00000378987	chrX	140542846	140543187	Tsc22d3	ENSMUSG00000031431	ENSMUST00000055738	1.3938	1.12728	7.07169e-11	8.24325e-07	341	30.8571	0.0904902	73	40	60	27	21	26	21	21
ENSMUSE00000739135	chrX	140543103	140543411	Tsc22d3	ENSMUSG00000031431	ENSMUST00000152048	0.870969	0.0390344	0.0100897	0.39088	308	13.7143	0.0445269	32	20	17	9	11	7	16	16
ENSMUSE00000693864	chrX	140548196	140548338	Tsc22d3	ENSMUSG00000031431	ENSMUST00000123898	0.669654	-1.74083	0.327049	1	142	3.28571	0.0231388	3	5	4	3	2	3	3	3
ENSMUSE00000747737	chrX	140548196	140548529	Tsc22d3	ENSMUSG00000031431	ENSMUST00000152048	0.203207	-0.757937	0.540725	1	333	8.57143	0.02574	7	9	9	8	5	7	11	11
ENSMUSE00000693870	chrX	140598128	140598558	Tsc22d3	ENSMUSG00000031431	ENSMUST00000112996	0.244415	-1.32542	0.655014	1	430	5.28571	0.0122924	3	8	6	3	5	3	6	6
ENSMUSE00000693872	chrX	140600437	140600659	Tsc22d3	ENSMUSG00000031431	ENSMUST00000112996	0	-3.13476	1	1	222	0	0	0	0	0	0	0	0	0	0

## Sheet: Transcript_biotypes
Ensembl Gene ID	Ensembl Transcript ID	Event Type	Event Name	MGI
ENSMUSG00000004328	ENSMUST00000037762	A3SS	Alternative 3' sites	Hif3a
ENSMUSG00000004328	ENSMUST00000108492	A3SS	Alternative 3' sites	Hif3a
ENSMUSG00000004328	ENSMUST00000139224	A3SS	Alternative 3' sites	Hif3a
ENSMUSG00000004328	ENSMUST00000153833	A3SS	Alternative 3' sites	Hif3a
ENSMUSG00000038393	ENSMUST00000049093	A3SS	Alternative 3' sites	Txnip
ENSMUSG00000038393	ENSMUST00000074519	A3SS	Alternative 3' sites	Txnip
ENSMUSG00000038393	ENSMUST00000128221	A3SS	Alternative 3' sites	Txnip
ENSMUSG00000038393	ENSMUST00000144639	A3SS	Alternative 3' sites	Txnip
ENSMUSG00000038393	ENSMUST00000151832	A3SS	Alternative 3' sites	Txnip
ENSMUSG00000027845	ENSMUST00000029435	A5SS	Alternative 5' sites	Dclre1b
ENSMUSG00000027845	ENSMUST00000063502	A5SS	Alternative 5' sites	Dclre1b
ENSMUSG00000027845	ENSMUST00000106832	A5SS	Alternative 5' sites	Dclre1b
ENSMUSG00000027845	ENSMUST00000106834	A5SS	Alternative 5' sites	Dclre1b
ENSMUSG00000027845	ENSMUST00000128716	A5SS	Alternative 5' sites	Dclre1b
ENSMUSG00000027845	ENSMUST00000147894	A5SS	Alternative 5' sites	Dclre1b
ENSMUSG00000004328	ENSMUST00000037762	A5SS	Alternative 5' sites	Hif3a
ENSMUSG00000004328	ENSMUST00000108492	A5SS	Alternative 5' sites	Hif3a
ENSMUSG00000004328	ENSMUST00000139224	A5SS	Alternative 5' sites	Hif3a
ENSMUSG00000004328	ENSMUST00000153833	A5SS	Alternative 5' sites	Hif3a
ENSMUSG00000028655	ENSMUST00000030408	A5SS	Alternative 5' sites	Mfsd2a
ENSMUSG00000028655	ENSMUST00000127047	A5SS	Alternative 5' sites	Mfsd2a
ENSMUSG00000028655	ENSMUST00000138964	A5SS	Alternative 5' sites	Mfsd2a
ENSMUSG00000028655	ENSMUST00000152308	A5SS	Alternative 5' sites	Mfsd2a
ENSMUSG00000004328	ENSMUST00000037762	AFE	Alternative first exon	Hif3a
ENSMUSG00000004328	ENSMUST00000108492	AFE	Alternative first exon	Hif3a
ENSMUSG00000004328	ENSMUST00000139224	AFE	Alternative first exon	Hif3a
ENSMUSG00000004328	ENSMUST00000153833	AFE	Alternative first exon	Hif3a
ENSMUSG00000028655	ENSMUST00000030408	AFE	Alternative first exon	Mfsd2a
ENSMUSG00000028655	ENSMUST00000127047	AFE	Alternative first exon	Mfsd2a
ENSMUSG00000028655	ENSMUST00000138964	AFE	Alternative first exon	Mfsd2a
ENSMUSG00000028655	ENSMUST00000152308	AFE	Alternative first exon	Mfsd2a
ENSMUSG00000019970	ENSMUST00000020145	AFE	Alternative first exon	Sgk1
ENSMUSG00000019970	ENSMUST00000092673	AFE	Alternative first exon	Sgk1
ENSMUSG00000019970	ENSMUST00000100036	AFE	Alternative first exon	Sgk1
ENSMUSG00000019970	ENSMUST00000120509	AFE	Alternative first exon	Sgk1
ENSMUSG00000019970	ENSMUST00000124203	AFE	Alternative first exon	Sgk1
ENSMUSG00000019970	ENSMUST00000124350	AFE	Alternative first exon	Sgk1
ENSMUSG00000019970	ENSMUST00000126560	AFE	Alternative first exon	Sgk1
ENSMUSG00000019970	ENSMUST00000135195	AFE	Alternative first exon	Sgk1
ENSMUSG00000019970	ENSMUST00000141218	AFE	Alternative first exon	Sgk1
ENSMUSG00000019970	ENSMUST00000142174	AFE	Alternative first exon	Sgk1
ENSMUSG00000019970	ENSMUST00000143094	AFE	Alternative first exon	Sgk1
ENSMUSG00000019970	ENSMUST00000150089	AFE	Alternative first exon	Sgk1
ENSMUSG00000031431	ENSMUST00000055738	AFE	Alternative first exon	Tsc22d3
ENSMUSG00000031431	ENSMUST00000112995	AFE	Alternative first exon	Tsc22d3
ENSMUSG00000031431	ENSMUST00000112996	AFE	Alternative first exon	Tsc22d3
ENSMUSG00000031431	ENSMUST00000123898	AFE	Alternative first exon	Tsc22d3
ENSMUSG00000031431	ENSMUST00000133023	AFE	Alternative first exon	Tsc22d3
ENSMUSG00000031431	ENSMUST00000152048	AFE	Alternative first exon	Tsc22d3
ENSMUSG00000046768	ENSMUST00000055390	ALE	Alternative last exon	Rhoj
ENSMUSG00000046768	ENSMUST00000118602	ALE	Alternative last exon	Rhoj
ENSMUSG00000046768	ENSMUST00000118966	ALE	Alternative last exon	Rhoj
ENSMUSG00000046768	ENSMUST00000146096	ALE	Alternative last exon	Rhoj
ENSMUSG00000027845	ENSMUST00000029435	CE	Cassette exon	Dclre1b
ENSMUSG00000027845	ENSMUST00000063502	CE	Cassette exon	Dclre1b
ENSMUSG00000027845	ENSMUST00000106832	CE	Cassette exon	Dclre1b
ENSMUSG00000027845	ENSMUST00000106834	CE	Cassette exon	Dclre1b
ENSMUSG00000027845	ENSMUST00000128716	CE	Cassette exon	Dclre1b
ENSMUSG00000027845	ENSMUST00000147894	CE	Cassette exon	Dclre1b
ENSMUSG00000004328	ENSMUST00000037762	CE	Cassette exon	Hif3a
ENSMUSG00000004328	ENSMUST00000108492	CE	Cassette exon	Hif3a
ENSMUSG00000004328	ENSMUST00000139224	CE	Cassette exon	Hif3a
ENSMUSG00000004328	ENSMUST00000153833	CE	Cassette exon	Hif3a
ENSMUSG00000028655	ENSMUST00000030408	CE	Cassette exon	Mfsd2a
ENSMUSG00000028655	ENSMUST00000127047	CE	Cassette exon	Mfsd2a
ENSMUSG00000028655	ENSMUST00000138964	CE	Cassette exon	Mfsd2a
ENSMUSG00000028655	ENSMUST00000152308	CE	Cassette exon	Mfsd2a
ENSMUSG00000028645	ENSMUST00000030398	CE	Cassette exon	Slc2a1
ENSMUSG00000028645	ENSMUST00000134105	CE	Cassette exon	Slc2a1
ENSMUSG00000028645	ENSMUST00000144329	CE	Cassette exon	Slc2a1
ENSMUSG00000038393	ENSMUST00000049093	CE	Cassette exon	Txnip
ENSMUSG00000038393	ENSMUST00000074519	CE	Cassette exon	Txnip
ENSMUSG00000038393	ENSMUST00000128221	CE	Cassette exon	Txnip
ENSMUSG00000038393	ENSMUST00000144639	CE	Cassette exon	Txnip
ENSMUSG00000038393	ENSMUST00000151832	CE	Cassette exon	Txnip
ENSMUSG00000002910	ENSMUST00000002989	CNE	Constitutive exon	Arrdc2
ENSMUSG00000032515	ENSMUST00000035101	CNE	Constitutive exon	Csrnp1
ENSMUSG00000021025	ENSMUST00000021413	CNE	Constitutive exon	Nfkbia
ENSMUSG00000074170	ENSMUST00000098513	CNE	Constitutive exon	Plekhf1
ENSMUSG00000002831	ENSMUST00000002908	CNE	Constitutive exon	Plin4
ENSMUSG00000022018	ENSMUST00000022595	CNE	Constitutive exon	Rgcc
ENSMUSG00000028645	ENSMUST00000030398	CNE	Constitutive exon	Slc2a1
ENSMUSG00000028645	ENSMUST00000134105	CNE	Constitutive exon	Slc2a1
ENSMUSG00000028645	ENSMUST00000144329	CNE	Constitutive exon	Slc2a1
ENSMUSG00000027845	ENSMUST00000029435	II	Intron isoform	Dclre1b
ENSMUSG00000027845	ENSMUST00000063502	II	Intron isoform	Dclre1b
ENSMUSG00000027845	ENSMUST00000106832	II	Intron isoform	Dclre1b
ENSMUSG00000027845	ENSMUST00000106834	II	Intron isoform	Dclre1b
ENSMUSG00000027845	ENSMUST00000128716	II	Intron isoform	Dclre1b
ENSMUSG00000027845	ENSMUST00000147894	II	Intron isoform	Dclre1b
ENSMUSG00000004328	ENSMUST00000037762	II	Intron isoform	Hif3a
ENSMUSG00000004328	ENSMUST00000108492	II	Intron isoform	Hif3a
ENSMUSG00000004328	ENSMUST00000139224	II	Intron isoform	Hif3a
ENSMUSG00000004328	ENSMUST00000153833	II	Intron isoform	Hif3a
ENSMUSG00000028655	ENSMUST00000030408	II	Intron isoform	Mfsd2a
ENSMUSG00000028655	ENSMUST00000127047	II	Intron isoform	Mfsd2a
ENSMUSG00000028655	ENSMUST00000138964	II	Intron isoform	Mfsd2a
ENSMUSG00000028655	ENSMUST00000152308	II	Intron isoform	Mfsd2a
ENSMUSG00000038393	ENSMUST00000049093	II	Intron isoform	Txnip
ENSMUSG00000038393	ENSMUST00000074519	II	Intron isoform	Txnip
ENSMUSG00000038393	ENSMUST00000128221	II	Intron isoform	Txnip
ENSMUSG00000038393	ENSMUST00000144639	II	Intron isoform	Txnip
ENSMUSG00000038393	ENSMUST00000151832	II	Intron isoform	Txnip
ENSMUSG00000002910	ENSMUST00000002989	IR	Intron retention	Arrdc2
ENSMUSG00000027845	ENSMUST00000029435	IR	Intron retention	Dclre1b
ENSMUSG00000027845	ENSMUST00000063502	IR	Intron retention	Dclre1b
ENSMUSG00000027845	ENSMUST00000106832	IR	Intron retention	Dclre1b
ENSMUSG00000027845	ENSMUST00000106834	IR	Intron retention	Dclre1b
ENSMUSG00000027845	ENSMUST00000128716	IR	Intron retention	Dclre1b
ENSMUSG00000027845	ENSMUST00000147894	IR	Intron retention	Dclre1b
ENSMUSG00000028862	ENSMUST00000030677	IR	Intron retention	Map3k6
ENSMUSG00000028862	ENSMUST00000123612	IR	Intron retention	Map3k6
ENSMUSG00000028862	ENSMUST00000127681	IR	Intron retention	Map3k6
ENSMUSG00000028862	ENSMUST00000134895	IR	Intron retention	Map3k6
ENSMUSG00000046768	ENSMUST00000055390	IR	Intron retention	Rhoj
ENSMUSG00000046768	ENSMUST00000118602	IR	Intron retention	Rhoj
ENSMUSG00000046768	ENSMUST00000118966	IR	Intron retention	Rhoj
ENSMUSG00000046768	ENSMUST00000146096	IR	Intron retention	Rhoj
ENSMUSG00000019970	ENSMUST00000020145	IR	Intron retention	Sgk1
ENSMUSG00000019970	ENSMUST00000092673	IR	Intron retention	Sgk1
ENSMUSG00000019970	ENSMUST00000100036	IR	Intron retention	Sgk1
ENSMUSG00000019970	ENSMUST00000120509	IR	Intron retention	Sgk1
ENSMUSG00000019970	ENSMUST00000124203	IR	Intron retention	Sgk1
ENSMUSG00000019970	ENSMUST00000124350	IR	Intron retention	Sgk1
ENSMUSG00000019970	ENSMUST00000126560	IR	Intron retention	Sgk1
ENSMUSG00000019970	ENSMUST00000135195	IR	Intron retention	Sgk1
ENSMUSG00000019970	ENSMUST00000141218	IR	Intron retention	Sgk1
ENSMUSG00000019970	ENSMUST00000142174	IR	Intron retention	Sgk1
ENSMUSG00000019970	ENSMUST00000143094	IR	Intron retention	Sgk1
ENSMUSG00000019970	ENSMUST00000150089	IR	Intron retention	Sgk1
ENSMUSG00000031431	ENSMUST00000055738	IR	Intron retention	Tsc22d3
ENSMUSG00000031431	ENSMUST00000112995	IR	Intron retention	Tsc22d3
ENSMUSG00000031431	ENSMUST00000112996	IR	Intron retention	Tsc22d3
ENSMUSG00000031431	ENSMUST00000123898	IR	Intron retention	Tsc22d3
ENSMUSG00000031431	ENSMUST00000133023	IR	Intron retention	Tsc22d3
ENSMUSG00000031431	ENSMUST00000152048	IR	Intron retention	Tsc22d3
ENSMUSG00000038393	ENSMUST00000049093	IR	Intron retention	Txnip
ENSMUSG00000038393	ENSMUST00000074519	IR	Intron retention	Txnip
ENSMUSG00000038393	ENSMUST00000128221	IR	Intron retention	Txnip
ENSMUSG00000038393	ENSMUST00000144639	IR	Intron retention	Txnip
ENSMUSG00000038393	ENSMUST00000151832	IR	Intron retention	Txnip
ENSMUSG00000028645	ENSMUST00000030398	MXE	Mutually exclusive exons	Slc2a1
ENSMUSG00000028645	ENSMUST00000134105	MXE	Mutually exclusive exons	Slc2a1
ENSMUSG00000028645	ENSMUST00000144329	MXE	Mutually exclusive exons	Slc2a1
